# Supplementary material for: Taxonomic signatures of cause-specific mortality risk in human gut microbiome
Source: Nat Commun. 2021 May 11;12:2671. doi: 10.1038/s41467-021-22962-y (PMC8113604; doi:10.1038/s41467-021-22962-y)
Supplement: Supplementary file 4 — Supplementary Data 1 [file 41467_2021_22962_MOESM4_ESM.xlsx]

## Sheet: S1
Phylum	Mean relative abundance (%)	Prevalence at 0.1% abundance (%)
Bacteroidetes (Bacteria)	49.57	99.98
Firmicutes (Bacteria)	42.1	100
Actinobacteria (Bacteria)	3.8	99.9
Proteobacteria (Bacteria)	3.25	99.82
Verrucomicrobia (Bacteria)	0.98	50.43
Euryarchaeota (Archaea)	0.1	20.17
dsDNA_viruses,_no_RNA_stage (Viruses)	0.07	15.01
Spirochaetes (Bacteria)	0.06	0.68
Synergistetes (Bacteria)	0.01	1.08
Tenericutes (Bacteria)	0.01	0.4
Cyanobacteria (Bacteria)	0.01	0
Fusobacteria (Bacteria)	0.01	0.47
Deinococcus-Thermus (Bacteria)	0.01	0
Acidobacteria (Bacteria)	0	0
Chlamydiae (Bacteria)	0	0
Planctomycetes (Bacteria)	0	0
Chloroflexi (Bacteria)	0	0
Chlorobi (Bacteria)	0	0
Thermotogae (Bacteria)	0	0
Aquificae (Bacteria)	0	0
ssDNA_viruses (Viruses)	0	0
Fibrobacteres (Bacteria)	0	0
Deferribacteres (Bacteria)	0	0.02
Nitrospirae (Bacteria)	0	0
Thermodesulfobacteria (Bacteria)	0	0
Chrysiogenetes (Bacteria)	0	0
Kiritimatiellaeota (Bacteria)	0	0
ssRNA_viruses (Viruses)	0	0
Ignavibacteriae (Bacteria)	0	0
Crenarchaeota (Archaea)	0	0
unclassified_bacterial_viruses (Viruses)	0	0
Nitrospinae (Bacteria)	0	0
Gemmatimonadetes (Bacteria)	0	0
Armatimonadetes (Bacteria)	0	0
Elusimicrobia (Bacteria)	0	0
dsRNA_viruses (Viruses)	0	0
Thaumarchaeota (Archaea)	0	0
Dictyoglomi (Bacteria)	0	0
Lentisphaerae (Bacteria)	0	0
Candidatus_Cloacimonetes (Bacteria)	0	0
Caldiserica (Bacteria)	0	0
Calditrichaeota (Bacteria)	0	0
unclassified_viruses (Viruses)	0	0
Candidatus_Korarchaeota (Archaea)	0	0
Viruses (Viruses)	0	0
unassigned_viruses (Viruses)	0	0
unclassified_RNA_viruses (Viruses)	0	0
Retro-transcribing_viruses (Viruses)	0	0
Satellites (Viruses)	0	0
Genomoviridae (Viruses)	0	0
Virus_families_not_assigned_to_an_order (Viruses)	0	0
