# Supplementary material for: Taxonomic signatures of cause-specific mortality risk in human gut microbiome
Source: Nat Commun. 2021 May 11;12:2671. doi: 10.1038/s41467-021-22962-y (PMC8113604; doi:10.1038/s41467-021-22962-y)
Supplement: Supplementary file 5 — Supplementary Data 2 [file 41467_2021_22962_MOESM5_ESM.xlsx]

## Sheet: S2
Genus	Mean relative abundance (%)	Prevalence at 0.1% abundance	Included in the main analysis
Bacteroides (Bacteria)	31.9745	99.9354	Yes
Roseburia (Bacteria)	9.44433	99.9677	Yes
Alistipes (Bacteria)	6.63187	98.627	Yes
Prevotella (Bacteria)	6.00493	95.7357	Yes
Blautia (Bacteria)	5.06896	100	Yes
Faecalibacterium (Bacteria)	4.75512	99.7416	Yes
Dorea (Bacteria)	2.90743	99.58	Yes
Bifidobacterium (Bacteria)	2.78064	93.5875	Yes
Eubacterium (Bacteria)	2.30969	99.8869	Yes
Ruminococcus (Bacteria)	2.27861	99.0147	Yes
Oscillibacter (Bacteria)	2.19491	99.5962	Yes
Coprococcus (Bacteria)	2.09045	99.1762	Yes
Parabacteroides (Bacteria)	2.05619	94.8312	Yes
Escherichia (Bacteria)	1.59327	52.5117	Yes
Butyrivibrio (Bacteria)	1.38779	64.9168	Yes
Clostridium (Bacteria)	1.33945	99.8869	Yes
Barnesiella (Bacteria)	1.11394	65.0622	Yes
Anaerostipes (Bacteria)	1.05384	94.7666	Yes
Ruminiclostridium (Bacteria)	1.01221	89.7593	Yes
Akkermansia (Bacteria)	0.983527	50.2504	Yes
Dialister (Bacteria)	0.928992	50.7834	Yes
Tyzzerella (Bacteria)	0.686782	99.047	Yes
Odoribacter (Bacteria)	0.669665	85.4466	Yes
Lachnoclostridium (Bacteria)	0.635837	99.7416	Yes
Collinsella (Bacteria)	0.600882	79.3733	Yes
Phascolarctobacterium (Bacteria)	0.447798	36.5854	Yes
Sutterella (Bacteria)	0.444054	47.7306	Yes
Paraprevotella (Bacteria)	0.368041	38.8144	Yes
Bilophila (Bacteria)	0.348847	58.7143	Yes
Ruthenibacterium (Bacteria)	0.34289	65.5468	Yes
Subdoligranulum (Bacteria)	0.265935	87.6272	Yes
Coprobacter (Bacteria)	0.238894	66.9682	Yes
Parasutterella (Bacteria)	0.205484	28.0892	Yes
Holdemanella (Bacteria)	0.204217	31.675	Yes
Butyricimonas (Bacteria)	0.203519	46.1153	Yes
Streptococcus (Bacteria)	0.199195	36.9084	Yes
Anaerotruncus (Bacteria)	0.189585	73.6068	Yes
Fournierella (Bacteria)	0.183366	76.272	Yes
Catenibacterium (Bacteria)	0.163034	14.0204	Yes
Butyricicoccus (Bacteria)	0.150529	62.5262	Yes
Erysipelatoclostridium (Bacteria)	0.146441	40.5266	Yes
Intestinibacter (Bacteria)	0.145366	29.8659	Yes
Lactobacillus (Bacteria)	0.14121	19.1407	Yes
Shigella (Bacteria)	0.129827	17.6062	Yes
Klebsiella (Bacteria)	0.122012	3.48894	Yes
Coprobacillus (Bacteria)	0.117939	33.5972	Yes
Faecalitalea (Bacteria)	0.111403	33.4356	Yes
Hungatella (Bacteria)	0.0981593	19.593	Yes
Acidaminococcus (Bacteria)	0.0975853	8.81925	Yes
Cellulomonas (Bacteria)	0.0845484	17.5577	Yes
Desulfovibrio (Bacteria)	0.0795252	15.6841	Yes
Faecalicatena (Bacteria)	0.078647	22.9688	Yes
Eisenbergiella (Bacteria)	0.0681959	7.30092	Yes
Caudovirales (Viruses)	0.0662827	14.941	Yes
Methanobrevibacter (Archaea)	0.0659246	14.9087	Yes
Eggerthella (Bacteria)	0.0657491	13.7619	Yes
Senegalimassilia (Bacteria)	0.0619606	17.1216	Yes
Adlercreutzia (Bacteria)	0.0614346	18.4138	Yes
Megasphaera (Bacteria)	0.0589508	5.41108	Yes
Treponema (Bacteria)	0.055533	0.597642	No
Sellimonas (Bacteria)	0.0547521	9.46535	Yes
Veillonella (Bacteria)	0.048681	7.15555	Yes
Lachnoanaerobaculum (Bacteria)	0.0486738	7.8501	Yes
Porphyromonas (Bacteria)	0.0482461	8.20546	Yes
Megamonas (Bacteria)	0.0468244	1.77677	Yes
Gordonibacter (Bacteria)	0.0433732	8.27007	Yes
Dakarella (Bacteria)	0.0427204	6.63867	Yes
Mitsuokella (Bacteria)	0.0422748	4.42578	Yes
Acetivibrio (Bacteria)	0.0414727	2.56824	Yes
Marvinbryantia (Bacteria)	0.0335069	2.51979	Yes
Johnsonella (Bacteria)	0.0317576	2.3098	Yes
Phocea (Bacteria)	0.0301811	2.32596	Yes
Holdemania (Bacteria)	0.0286233	3.84429	Yes
Alloprevotella (Bacteria)	0.028006	1.55064	Yes
Bittarella (Bacteria)	0.0279113	0.952996	No
Sanguibacteroides (Bacteria)	0.0267798	4.08658	Yes
Actinomyces (Bacteria)	0.0258694	2.13213	Yes
Tannerella (Bacteria)	0.0215143	2.43902	Yes
Solobacterium (Bacteria)	0.0197862	2.2775	Yes
Clostridioides (Bacteria)	0.0186329	1.76062	Yes
Enterococcus (Bacteria)	0.0179413	1.14683	Yes
Enorma (Bacteria)	0.0157554	1.38911	Yes
Oribacterium (Bacteria)	0.0152384	0.0161525	No
Dielma (Bacteria)	0.0150022	2.19674	Yes
Halapricum (Archaea)	0.0148502	1.58294	Yes
Olsenella (Bacteria)	0.013989	0.872234	No
Citrobacter (Bacteria)	0.0139141	1.95445	Yes
Pseudomonas (Bacteria)	0.0135698	0.403812	No
Lactococcus (Bacteria)	0.0131042	2.13213	Yes
Corynebacterium (Bacteria)	0.0130966	0.12922	No
Rikenella (Bacteria)	0.0129387	0.646099	No
Faecalicoccus (Bacteria)	0.0128039	1.09837	Yes
Bacillus (Bacteria)	0.0123901	0.0807624	No
Streptomyces (Bacteria)	0.0122744	0.0161525	No
Paenibacillus (Bacteria)	0.0121936	0	No
Peptoniphilus (Bacteria)	0.0120778	0.436117	No
Stomatobaculum (Bacteria)	0.0120674	0.0161525	No
Turicibacter (Bacteria)	0.0106504	1.61525	Yes
Selenomonas (Bacteria)	0.0105143	0.209982	No
Methanomassiliicoccus (Archaea)	0.0100565	1.53449	Yes
Morganella (Bacteria)	0.00946069	0.209982	No
Comamonas (Bacteria)	0.00935226	0.32305	No
Enterorhabdus (Bacteria)	0.00904224	0.032305	No
Pseudobutyrivibrio (Bacteria)	0.00895072	0	No
Lachnospira (Bacteria)	0.00864711	0.0161525	No
Peptostreptococcus (Bacteria)	0.00836051	0.0646099	No
Enterobacter (Bacteria)	0.00834558	1.04991	Yes
Gloeobacter (Bacteria)	0.00804349	0	No
Leuconostoc (Bacteria)	0.00782537	1.00145	Yes
Candidatus_Methanomethylophilus (Archaea)	0.00780473	0.920691	No
Haemophilus (Bacteria)	0.00762221	1.09837	Yes
Dysgonomonas (Bacteria)	0.0073787	0.177677	No
Slackia (Bacteria)	0.00688259	0.226135	No
Sharpea (Bacteria)	0.00663605	0.694557	No
Fusobacterium (Bacteria)	0.00617916	0.290745	No
Lachnobacterium (Bacteria)	0.00616597	0	No
Catonella (Bacteria)	0.00611185	0.0161525	No
Cloacibacillus (Bacteria)	0.00600093	0.807624	No
Mogibacterium (Bacteria)	0.00598312	0	No
Kluyvera (Bacteria)	0.00554029	1.00145	Yes
Rothia (Bacteria)	0.00552771	0.32305	No
Shuttleworthia (Bacteria)	0.00476428	0	No
Salmonella (Bacteria)	0.00464576	0.759167	No
Propionibacterium (Bacteria)	0.00437381	0.113067	No
Mycoplasma (Bacteria)	0.00423534	0.0161525	No
Anaeromassilibacillus (Bacteria)	0.00415264	0.0161525	No
Robinsoniella (Bacteria)	0.00413971	0.0161525	No
Candidatus_Soleaferrea (Bacteria)	0.00407512	0	No
Deinococcus (Bacteria)	0.00403512	0	No
Mycobacterium (Bacteria)	0.00402097	0	No
Staphylococcus (Bacteria)	0.00394942	0	No
Atopobium (Bacteria)	0.00391979	0.0484574	No
Erwinia (Bacteria)	0.00391811	0.25844	No
Ethanoligenens (Bacteria)	0.00369832	0	No
Oxalobacter (Bacteria)	0.00369417	0.791471	No
Succinatimonas (Bacteria)	0.00345774	0.872234	No
Catabacter (Bacteria)	0.00339442	0.0161525	No
Desulfotomaculum (Bacteria)	0.00336614	0	No
Kandleria (Bacteria)	0.0033175	0.274592	No
Hymenobacter (Bacteria)	0.00329004	0	No
Microbacterium (Bacteria)	0.00326394	0.0161525	No
Mageeibacillus (Bacteria)	0.00318565	0.032305	No
Nocardia (Bacteria)	0.00316069	0	No
Fermentimonas (Bacteria)	0.00315376	0	No
Ralstonia (Bacteria)	0.00314355	0.0161525	No
Candidatus_Stoquefichus (Bacteria)	0.00312616	0.0807624	No
Terrisporobacter (Bacteria)	0.00311683	0.0807624	No
Rhizobium (Bacteria)	0.00305262	0.032305	No
Campylobacter (Bacteria)	0.00303443	0.177677	No
Sphingomonas (Bacteria)	0.0029764	0	No
Chelativorans (Bacteria)	0.00296731	0	No
Anaerococcus (Bacteria)	0.00288098	0.032305	No
Ochrobactrum (Bacteria)	0.00287544	0	No
Chlamydia (Bacteria)	0.00282393	0	No
Acholeplasma (Bacteria)	0.00273332	0	No
Flavobacterium (Bacteria)	0.00265186	0	No
Novosphingobium (Bacteria)	0.00262883	0	No
Arthrobacter (Bacteria)	0.0025972	0.0161525	No
Methylobacterium (Bacteria)	0.00257786	0	No
Acinetobacter (Bacteria)	0.00250861	0.12922	No
Cellulosilyticum (Bacteria)	0.00250549	0.032305	No
Trueperella (Bacteria)	0.00244808	0.0161525	No
Bradyrhizobium (Bacteria)	0.00243467	0	No
Aeromonas (Bacteria)	0.00239448	0.032305	No
Succinivibrio (Bacteria)	0.00238046	0.565337	No
Kocuria (Bacteria)	0.00223827	0.0161525	No
Brevibacillus (Bacteria)	0.00219874	0	No
Thauera (Bacteria)	0.00219788	0	No
Sphingobium (Bacteria)	0.00218277	0	No
Halomonas (Bacteria)	0.00216854	0	No
Romboutsia (Bacteria)	0.00211891	0.0161525	No
Mesorhizobium (Bacteria)	0.0020956	0	No
Nitratireductor (Bacteria)	0.00208701	0	No
Rhodococcus (Bacteria)	0.00205325	0.0161525	No
Desulfosporosinus (Bacteria)	0.00200865	0	No
Pontibacillus (Bacteria)	0.00196033	0.177677	No
Pyramidobacter (Bacteria)	0.00192292	0.0969149	No
Nocardioides (Bacteria)	0.00191118	0	No
Chryseobacterium (Bacteria)	0.00188118	0.0161525	No
Neisseria (Bacteria)	0.00184664	0.032305	No
Paraclostridium (Bacteria)	0.00184638	0.0161525	No
Pannonibacter (Bacteria)	0.00183837	0	No
Mahella (Bacteria)	0.0017938	0	No
Carnobacterium (Bacteria)	0.00178439	0	No
Acidovorax (Bacteria)	0.00177567	0	No
Thermus (Bacteria)	0.00177152	0	No
Heliobacterium (Bacteria)	0.00175418	0	No
Luteimonas (Bacteria)	0.00175183	0	No
Cyanobacteria (Bacteria)	0.00175043	0	No
Devosia (Bacteria)	0.00174558	0	No
Leifsonia (Bacteria)	0.00174353	0	No
Paracoccus (Bacteria)	0.00172531	0	No
Bosea (Bacteria)	0.00170347	0	No
Geobacter (Bacteria)	0.00169516	0	No
Spiroplasma (Bacteria)	0.00169278	0	No
Proteus (Bacteria)	0.00167085	0.290745	No
Capnocytophaga (Bacteria)	0.00165678	0	No
Alcanivorax (Bacteria)	0.00164125	0.0161525	No
Stenotrophomonas (Bacteria)	0.00157923	0	No
Pantoea (Bacteria)	0.00155468	0.0646099	No
Aggregatibacter (Bacteria)	0.00154244	0.0807624	No
Syntrophomonas (Bacteria)	0.00153463	0	No
Kitasatospora (Bacteria)	0.00152234	0	No
Gardnerella (Bacteria)	0.0015219	0.290745	No
Peptoanaerobacter (Bacteria)	0.0015217	0	No
Myxococcus (Bacteria)	0.00151724	0	No
Paraburkholderia (Bacteria)	0.00150431	0	No
Brevundimonas (Bacteria)	0.00149373	0	No
Alkaliphilus (Bacteria)	0.00149287	0	No
Anaerofustis (Bacteria)	0.00149187	0	No
Nocardiopsis (Bacteria)	0.00148914	0	No
Bordetella (Bacteria)	0.00146122	0	No
Alicyclobacillus (Bacteria)	0.00144315	0	No
Proteiniphilum (Bacteria)	0.00142503	0	No
Xanthobacter (Bacteria)	0.00140806	0	No
Serratia (Bacteria)	0.00139147	0.0807624	No
Brachybacterium (Bacteria)	0.00138892	0	No
Cupriavidus (Bacteria)	0.00138805	0	No
Leclercia (Bacteria)	0.00138631	0.177677	No
Desulfitobacterium (Bacteria)	0.00138487	0	No
Chromobacterium (Bacteria)	0.00138467	0	No
Necropsobacter (Bacteria)	0.00136906	0.0161525	No
Pluralibacter (Bacteria)	0.00135896	0.0969149	No
Paeniclostridium (Bacteria)	0.00135423	0	No
Lysobacter (Bacteria)	0.00135194	0	No
Cronobacter (Bacteria)	0.00133926	0.0969149	No
Eikenella (Bacteria)	0.00133801	0.0161525	No
Burkholderia (Bacteria)	0.00130309	0	No
Alloscardovia (Bacteria)	0.00129667	0.0807624	No
Erythrobacter (Bacteria)	0.00129556	0	No
Yokenella (Bacteria)	0.00127129	0.032305	No
Listeria (Bacteria)	0.00124863	0	No
Rhodanobacter (Bacteria)	0.0012458	0	No
Methanosphaera (Archaea)	0.00122151	0.113067	No
Marinobacter (Bacteria)	0.00120921	0	No
Agrobacterium (Bacteria)	0.00120877	0	No
Salinicoccus (Bacteria)	0.00118976	0	No
Massilia (Bacteria)	0.00118602	0	No
Desulfomicrobium (Bacteria)	0.00118339	0	No
Siccibacter (Bacteria)	0.00118113	0.113067	No
Varibaculum (Bacteria)	0.00117007	0.0807624	No
Gordonia (Bacteria)	0.00116959	0	No
Filifactor (Bacteria)	0.00115829	0.0161525	No
Granulicoccus (Bacteria)	0.00112654	0	No
Cohnella (Bacteria)	0.00111722	0	No
Sphaerochaeta (Bacteria)	0.00109259	0.0161525	No
Thioalkalivibrio (Bacteria)	0.0010895	0	No
Thermaerobacter (Bacteria)	0.00108867	0	No
Herbaspirillum (Bacteria)	0.00108595	0	No
Lysinibacillus (Bacteria)	0.00105838	0	No
Afipia (Bacteria)	0.00104517	0	No
Meiothermus (Bacteria)	0.00104176	0	No
Sphingobacterium (Bacteria)	0.00103668	0	No
Magnetospirillum (Bacteria)	0.0010355	0	No
Tessaracoccus (Bacteria)	0.00102813	0	No
Granulicatella (Bacteria)	0.00102445	0	No
Thiorhodococcus (Bacteria)	0.00102067	0	No
Thermobacillus (Bacteria)	0.0010194	0	No
Pediococcus (Bacteria)	0.00101374	0	No
Helicobacter (Bacteria)	0.00101081	0.032305	No
Caloranaerobacter (Bacteria)	0.00100991	0	No
Eggerthia (Bacteria)	0.00100559	0	No
Desulfobulbus (Bacteria)	0.00100522	0	No
Pseudoramibacter (Bacteria)	0.00100439	0	No
Niameybacter (Bacteria)	0.000999141	0.0161525	No
Xenophilus (Bacteria)	0.000997731	0	No
Opitutus (Bacteria)	0.000987602	0	No
Thermoanaerobacter (Bacteria)	0.000978303	0	No
Actinobaculum (Bacteria)	0.000974469	0	No
Proteiniclasticum (Bacteria)	0.0009713	0	No
Azospirillum (Bacteria)	0.000967899	0	No
Pontibacter (Bacteria)	0.000967619	0	No
Arenimonas (Bacteria)	0.000962819	0	No
Actinoplanes (Bacteria)	0.000957943	0	No
Beduini (Bacteria)	0.000948272	0	No
Hoeflea (Bacteria)	0.000945897	0	No
Vibrio (Bacteria)	0.000945864	0	No
Anaeromyxobacter (Bacteria)	0.00093133	0	No
Trabulsiella (Bacteria)	0.000915505	0.032305	No
Geoalkalibacter (Bacteria)	0.000914549	0	No
Kosakonia (Bacteria)	0.000906023	0.032305	No
Anaerovibrio (Bacteria)	0.000889607	0	No
Facklamia (Bacteria)	0.000884221	0	No
Gemmata (Bacteria)	0.000880658	0	No
Idiomarina (Bacteria)	0.000879179	0	No
Asticcacaulis (Bacteria)	0.000878372	0	No
Kurthia (Bacteria)	0.000878177	0	No
Brevibacterium (Bacteria)	0.000865346	0.0161525	No
Cetobacterium (Bacteria)	0.000860688	0.0646099	No
Solirubrobacter (Bacteria)	0.000859787	0	No
Brachyspira (Bacteria)	0.000856544	0.0484574	No
Photobacterium (Bacteria)	0.00085313	0	No
Anaeroglobus (Bacteria)	0.000851911	0.0161525	No
Parvimonas (Bacteria)	0.000851001	0.0161525	No
Pasteurella (Bacteria)	0.000843751	0	No
Finegoldia (Bacteria)	0.000843167	0	No
Acetobacter (Bacteria)	0.00084285	0	No
Pleomorphomonas (Bacteria)	0.000841965	0	No
Sphingopyxis (Bacteria)	0.000840943	0	No
Caloramator (Bacteria)	0.000837851	0	No
Anaerovorax (Bacteria)	0.00082685	0	No
Synergistes (Bacteria)	0.000819475	0	No
Desulfococcus (Bacteria)	0.000818689	0	No
Achromobacter (Bacteria)	0.000818271	0.0161525	No
Fervidicella (Bacteria)	0.000809392	0	No
Syntrophobotulus (Bacteria)	0.000801825	0	No
Dehalobacter (Bacteria)	0.000794426	0	No
Pelobacter (Bacteria)	0.0007891	0	No
Yersinia (Bacteria)	0.000785488	0.0646099	No
Leeuwenhoekiella (Bacteria)	0.00078361	0	No
Mucinivorans (Bacteria)	0.000783046	0	No
Pseudooceanicola (Bacteria)	0.000775225	0	No
Desulfocurvus (Bacteria)	0.000771511	0	No
Caulobacter (Bacteria)	0.000771279	0	No
Hyphomonas (Bacteria)	0.00077045	0	No
Shimwellia (Bacteria)	0.000758608	0.0161525	No
Inediibacterium (Bacteria)	0.000756753	0	No
Atlantibacter (Bacteria)	0.000752391	0	No
Moorella (Bacteria)	0.000750748	0	No
Pedobacter (Bacteria)	0.000750084	0	No
Scardovia (Bacteria)	0.00074346	0.032305	No
Succinimonas (Bacteria)	0.000738821	0.0484574	No
Caldicoprobacter (Bacteria)	0.000737841	0	No
Desulfocarbo (Bacteria)	0.000737091	0	No
Helcococcus (Bacteria)	0.000734265	0	No
Amycolatopsis (Bacteria)	0.000728586	0	No
Janthinobacterium (Bacteria)	0.000726812	0	No
Aeromicrobium (Bacteria)	0.000725338	0	No
Xanthomonas (Bacteria)	0.000724682	0	No
Parascardovia (Bacteria)	0.000717709	0	No
Desulfurispora (Bacteria)	0.000716741	0	No
Symbiobacterium (Bacteria)	0.00071004	0	No
Frankia (Bacteria)	0.000708552	0	No
Rhodopseudomonas (Bacteria)	0.000704523	0	No
Saccharomonospora (Bacteria)	0.000695035	0	No
Acidipropionibacterium (Bacteria)	0.000689838	0	No
Bhargavaea (Bacteria)	0.000683449	0	No
Geobacillus (Bacteria)	0.000683034	0	No
Pseudobacteroides (Bacteria)	0.000681429	0	No
Arcobacter (Bacteria)	0.000677799	0.032305	No
Spirochaeta (Bacteria)	0.000676647	0	No
Leucobacter (Bacteria)	0.000675599	0	No
Weissella (Bacteria)	0.000672515	0.0807624	No
Shewanella (Bacteria)	0.000667907	0	No
Aminobacter (Bacteria)	0.000666339	0	No
Coriobacterium (Bacteria)	0.000665017	0	No
Pseudoxanthomonas (Bacteria)	0.00065462	0	No
Pseudonocardia (Bacteria)	0.000654065	0	No
Caldicellulosiruptor (Bacteria)	0.000654044	0	No
Legionella (Bacteria)	0.000654003	0	No
Oxobacter (Bacteria)	0.000653519	0	No
Desulfarculus (Bacteria)	0.000651153	0	No
Lautropia (Bacteria)	0.000650205	0.0161525	No
Sneathia (Bacteria)	0.000650025	0.0646099	No
Peptoclostridium (Bacteria)	0.000648713	0	No
Sporolactobacillus (Bacteria)	0.000637791	0	No
Streptacidiphilus (Bacteria)	0.000637572	0	No
Roseomonas (Bacteria)	0.00063586	0	No
Gorillibacterium (Bacteria)	0.000635722	0	No
Chlorobaculum (Bacteria)	0.000632869	0	No
Defluviitalea (Bacteria)	0.000630371	0	No
Algoriphagus (Bacteria)	0.000628913	0	No
Dyella (Bacteria)	0.000626912	0	No
Franconibacter (Bacteria)	0.000620975	0.0161525	No
Nonomuraea (Bacteria)	0.000619814	0	No
Bulleidia (Bacteria)	0.000618746	0	No
Aurantimonas (Bacteria)	0.00060642	0	No
Allobaculum (Bacteria)	0.000601829	0	No
Curvibacter (Bacteria)	0.000600514	0	No
Acidithiobacillus (Bacteria)	0.000599159	0	No
Holophaga (Bacteria)	0.000596328	0	No
Azoarcus (Bacteria)	0.000594507	0	No
Jannaschia (Bacteria)	0.000583712	0	No
Shimazuella (Bacteria)	0.00057662	0	No
Fibrobacter (Bacteria)	0.000574225	0	No
Glutamicibacter (Bacteria)	0.000574215	0	No
Hydrogenophaga (Bacteria)	0.000570815	0	No
Candidatus_Arthromitus (Bacteria)	0.000569878	0	No
Ferrimonas (Bacteria)	0.000563691	0	No
Lagierella (Bacteria)	0.000561723	0	No
Rubellimicrobium (Bacteria)	0.000561269	0	No
Granulicella (Bacteria)	0.000557856	0	No
Sodalis (Bacteria)	0.000552952	0.0646099	No
Niabella (Bacteria)	0.000552573	0	No
Marinobacterium (Bacteria)	0.000551367	0	No
Terriglobus (Bacteria)	0.000550176	0	No
Halanaerobium (Bacteria)	0.000547367	0	No
Actinomadura (Bacteria)	0.000544453	0	No
Loktanella (Bacteria)	0.000544083	0	No
Cedecea (Bacteria)	0.000544058	0	No
Chlorobium (Bacteria)	0.000544055	0	No
Martelella (Bacteria)	0.000541434	0	No
Obesumbacterium (Bacteria)	0.000534402	0.0807624	No
Cutibacterium (Bacteria)	0.000531221	0	No
Frateuria (Bacteria)	0.000525708	0	No
Saccharothrix (Bacteria)	0.000524675	0	No
Desnuesiella (Bacteria)	0.000524634	0	No
Acetobacterium (Bacteria)	0.00051833	0	No
Shimia (Bacteria)	0.00051016	0	No
Paludibacter (Bacteria)	0.000509665	0	No
Centipeda (Bacteria)	0.000509516	0	No
Chondromyces (Bacteria)	0.000508246	0	No
Thermomonas (Bacteria)	0.000506646	0	No
Rubrobacter (Bacteria)	0.000500524	0	No
Acidobacterium (Bacteria)	0.000497734	0	No
Youngiibacter (Bacteria)	0.000496069	0	No
Caldisalinibacter (Bacteria)	0.00049576	0	No
Mesoplasma (Bacteria)	0.000493558	0	No
Thiobacillus (Bacteria)	0.000487287	0	No
Tetrasphaera (Bacteria)	0.000485916	0	No
Arcanobacterium (Bacteria)	0.000482515	0	No
Mannheimia (Bacteria)	0.00048221	0	No
Pseudopropionibacterium (Bacteria)	0.000481332	0	No
Rhodospirillum (Bacteria)	0.000479781	0	No
Desulfuromonas (Bacteria)	0.000478643	0	No
Aquamicrobium (Bacteria)	0.00047719	0	No
Jiangella (Bacteria)	0.000475811	0	No
Sulfurimonas (Bacteria)	0.000473846	0	No
Komagataeibacter (Bacteria)	0.00047258	0	No
Caballeronia (Bacteria)	0.000471759	0	No
Mobiluncus (Bacteria)	0.000469076	0.032305	No
Leptotrichia (Bacteria)	0.000468851	0	No
Rhodopirellula (Bacteria)	0.000465764	0	No
Dickeya (Bacteria)	0.000463354	0	No
Parvibaculum (Bacteria)	0.000463015	0	No
Rhodobacter (Bacteria)	0.000456684	0	No
Conexibacter (Bacteria)	0.000455998	0	No
Roseivivax (Bacteria)	0.000455126	0	No
Intrasporangium (Bacteria)	0.000453081	0	No
Solimonas (Bacteria)	0.000450904	0	No
Edaphobacter (Bacteria)	0.000450432	0	No
Thermoanaerobacterium (Bacteria)	0.000449358	0	No
Elizabethkingia (Bacteria)	0.000447171	0	No
Chitinilyticum (Bacteria)	0.000446246	0	No
Ottowia (Bacteria)	0.000444811	0	No
Microviridae (Viruses)	0.000442558	0	No
Oceanobacillus (Bacteria)	0.000442316	0	No
Cystobacter (Bacteria)	0.000441944	0	No
Flavihumibacter (Bacteria)	0.000440215	0	No
Acetonema (Bacteria)	0.000436292	0	No
Tepidiphilus (Bacteria)	0.000435781	0	No
Pseudarthrobacter (Bacteria)	0.000431422	0	No
Corallococcus (Bacteria)	0.000429693	0	No
Calditerricola (Bacteria)	0.0004279	0	No
Microvirga (Bacteria)	0.000423643	0	No
Tepidanaerobacter (Bacteria)	0.000423311	0	No
Caenispirillum (Bacteria)	0.000422974	0	No
Rodentibacter (Bacteria)	0.000422462	0	No
Flectobacillus (Bacteria)	0.000420443	0	No
Tumebacillus (Bacteria)	0.000418387	0	No
Nesterenkonia (Bacteria)	0.000418045	0	No
Dechloromonas (Bacteria)	0.000417932	0	No
Ornithinibacillus (Bacteria)	0.000417155	0	No
Archangium (Bacteria)	0.000415824	0	No
Castellaniella (Bacteria)	0.000414939	0	No
Aureimonas (Bacteria)	0.000412876	0	No
Janibacter (Bacteria)	0.000412252	0	No
Tolumonas (Bacteria)	0.000410696	0	No
Desulfosarcina (Bacteria)	0.000406663	0	No
Hyphomicrobium (Bacteria)	0.000404483	0	No
Haliea (Bacteria)	0.000403651	0	No
Thalassospira (Bacteria)	0.000402872	0	No
Dyadobacter (Bacteria)	0.000402833	0	No
Methylomicrobium (Bacteria)	0.00040059	0	No
Patulibacter (Bacteria)	0.000400444	0	No
Azovibrio (Bacteria)	0.000399797	0	No
Marinimicrobium (Bacteria)	0.00039702	0	No
Thermithiobacillus (Bacteria)	0.00039618	0	No
Thiomicrospira (Bacteria)	0.0003956	0	No
Mangrovibacter (Bacteria)	0.000392878	0	No
Buttiauxella (Bacteria)	0.000391611	0	No
Ferriphaselus (Bacteria)	0.00039037	0	No
Petrotogales (Bacteria)	0.000390092	0	No
Ensifer (Bacteria)	0.000388849	0	No
Psychroserpens (Bacteria)	0.000386951	0	No
Methyloversatilis (Bacteria)	0.000386842	0	No
Oceanicaulis (Bacteria)	0.000386009	0	No
Alicycliphilus (Bacteria)	0.000382091	0	No
Phenylobacterium (Bacteria)	0.000381503	0	No
Roseovarius (Bacteria)	0.000381016	0	No
Acidocella (Bacteria)	0.000379151	0	No
Knoellia (Bacteria)	0.00037826	0	No
Sulfitobacter (Bacteria)	0.000374769	0	No
Anaerobiospirillum (Bacteria)	0.000374312	0	No
Virgibacillus (Bacteria)	0.000373495	0	No
Candidatus_Koribacter (Bacteria)	0.00037207	0	No
Spongiibacter (Bacteria)	0.000370735	0	No
Leisingera (Bacteria)	0.000367552	0	No
Bartonella (Bacteria)	0.000367213	0	No
Pseudopedobacter (Bacteria)	0.000367118	0	No
Streptosporangium (Bacteria)	0.000366525	0	No
Silanimonas (Bacteria)	0.000365878	0	No
Ruminobacter (Bacteria)	0.000358532	0	No
Nevskia (Bacteria)	0.00035808	0	No
Azospira (Bacteria)	0.000357393	0	No
Gramella (Bacteria)	0.000357361	0	No
Agromyces (Bacteria)	0.00035687	0	No
Diplosphaera (Bacteria)	0.000356764	0	No
Oceanicola (Bacteria)	0.000355435	0	No
Weeksella (Bacteria)	0.000354592	0	No
Kineosphaera (Bacteria)	0.000353914	0	No
Fibrisoma (Bacteria)	0.000352775	0	No
Rickettsia (Bacteria)	0.000352765	0	No
Aneurinibacillus (Bacteria)	0.000351698	0	No
Erysipelothrix (Bacteria)	0.000351417	0	No
Xenorhabdus (Bacteria)	0.000350729	0	No
Zobellia (Bacteria)	0.000349508	0	No
Azohydromonas (Bacteria)	0.000349157	0	No
Candidatus_Phytoplasma (Bacteria)	0.00034528	0	No
Geothrix (Bacteria)	0.000345164	0	No
Laribacter (Bacteria)	0.000344661	0	No
Dehalococcoides (Bacteria)	0.000341635	0	No
Haematomicrobium (Bacteria)	0.000341629	0	No
Saccharibacillus (Bacteria)	0.000341243	0	No
Noviherbaspirillum (Bacteria)	0.000339025	0	No
Sunxiuqinia (Bacteria)	0.000337562	0	No
Candidatus_Solibacter (Bacteria)	0.000336186	0	No
Sulfobacillus (Bacteria)	0.000335534	0	No
Prolixibacter (Bacteria)	0.000334699	0	No
Brenneria (Bacteria)	0.000333396	0	No
Altererythrobacter (Bacteria)	0.000333099	0	No
Shinella (Bacteria)	0.000333083	0	No
Pseudorhodoferax (Bacteria)	0.000332985	0	No
Microtetraspora (Bacteria)	0.000332818	0	No
Methanosarcina (Archaea)	0.000331205	0	No
Saccharopolyspora (Bacteria)	0.000329488	0	No
Gillisia (Bacteria)	0.000329186	0	No
Roseobacter (Bacteria)	0.000328822	0	No
Pseudoalteromonas (Bacteria)	0.00032777	0	No
Sinorhizobium (Bacteria)	0.000327746	0	No
Streptobacillus (Bacteria)	0.000325529	0	No
Jeotgalibacillus (Bacteria)	0.000325024	0	No
Anaerosalibacter (Bacteria)	0.000324615	0	No
Providencia (Bacteria)	0.000324573	0.032305	No
Glycomyces (Bacteria)	0.000323995	0	No
Labrenzia (Bacteria)	0.000323925	0	No
Caldimonas (Bacteria)	0.000322704	0	No
Actinokineospora (Bacteria)	0.000320617	0	No
Phycicoccus (Bacteria)	0.000319378	0	No
Desulfitibacter (Bacteria)	0.000316911	0	No
Bavariicoccus (Bacteria)	0.000316643	0	No
Terrimonas (Bacteria)	0.00031528	0	No
Ruegeria (Bacteria)	0.00031507	0	No
Lamprocystis (Bacteria)	0.000314113	0	No
Allofustis (Bacteria)	0.000314053	0	No
Marinifilum (Bacteria)	0.000310815	0	No
Echinicola (Bacteria)	0.000308849	0	No
Curtobacterium (Bacteria)	0.000307368	0	No
Sporosarcina (Bacteria)	0.000306188	0	No
Ectothiorhodospira (Bacteria)	0.000304935	0	No
Jonquetella (Bacteria)	0.000304495	0	No
Luteibacter (Bacteria)	0.000304439	0	No
Methylobacter (Bacteria)	0.000304242	0	No
Thiohalocapsa (Bacteria)	0.00030355	0	No
Azorhizobium (Bacteria)	0.000302145	0	No
Acetoanaerobium (Bacteria)	0.000300931	0	No
Silvibacterium (Bacteria)	0.00030043	0	No
Methylocystis (Bacteria)	0.000298897	0	No
Acetohalobium (Bacteria)	0.000297839	0	No
Halococcus (Archaea)	0.000297502	0	No
Gluconobacter (Bacteria)	0.000297033	0	No
Oenococcus (Bacteria)	0.000293511	0	No
Ramlibacter (Bacteria)	0.000293034	0	No
Aminomonas (Bacteria)	0.000292852	0	No
Bibersteinia (Bacteria)	0.000292796	0	No
Ureaplasma (Bacteria)	0.000292208	0	No
Chitinophaga (Bacteria)	0.000291581	0	No
Sphaerobacter (Bacteria)	0.000291427	0	No
Porphyrobacter (Bacteria)	0.000290878	0	No
Variovorax (Bacteria)	0.000290178	0	No
Bryobacter (Bacteria)	0.000289001	0	No
Thermobrachium (Bacteria)	0.000288694	0	No
Methylogaea (Bacteria)	0.000287552	0	No
Aquimarina (Bacteria)	0.000283129	0	No
Methylotenera (Bacteria)	0.000283045	0	No
Pseudophaeobacter (Bacteria)	0.00028129	0	No
Marivirga (Bacteria)	0.000280229	0	No
Rufibacter (Bacteria)	0.000278154	0	No
Caldalkalibacillus (Bacteria)	0.000278096	0	No
Nitrosomonas (Bacteria)	0.000276913	0	No
Candidatus_Pelagibacter (Bacteria)	0.000276365	0	No
Polynucleobacter (Bacteria)	0.000275745	0	No
Methanobacterium (Archaea)	0.000274736	0.0161525	No
Verrucosispora (Bacteria)	0.000274165	0	No
Marinilabilia (Bacteria)	0.000273921	0	No
Domibacillus (Bacteria)	0.000273917	0	No
Runella (Bacteria)	0.000272745	0	No
Inquilinus (Bacteria)	0.000272636	0	No
Desulfovirgula (Bacteria)	0.00027233	0	No
Brachymonas (Bacteria)	0.000269604	0	No
Aliihoeflea (Bacteria)	0.000269056	0	No
Citromicrobium (Bacteria)	0.00026898	0	No
Halothermothrix (Bacteria)	0.000268669	0	No
Arsenicicoccus (Bacteria)	0.000268261	0	No
Cardiobacterium (Bacteria)	0.000267803	0	No
Francisella (Bacteria)	0.000265826	0	No
Haloferula (Bacteria)	0.000265643	0	No
Pseudohaliea (Bacteria)	0.000265259	0	No
Catenulispora (Bacteria)	0.000265129	0	No
Tetragenococcus (Bacteria)	0.000265065	0	No
Abiotrophia (Bacteria)	0.000265038	0	No
Fibrella (Bacteria)	0.000264677	0	No
Polaribacter (Bacteria)	0.000264058	0	No
Delftia (Bacteria)	0.000264009	0.0484574	No
Leadbetterella (Bacteria)	0.00026325	0	No
Microbispora (Bacteria)	0.000263026	0	No
Desulfatibacillum (Bacteria)	0.000261583	0	No
Rathayibacter (Bacteria)	0.000261374	0	No
Salinisphaera (Bacteria)	0.000261191	0	No
Rhodoferax (Bacteria)	0.000261048	0	No
Kaistia (Bacteria)	0.000260291	0	No
Azotobacter (Bacteria)	0.000258955	0	No
Spirosoma (Bacteria)	0.000258627	0	No
Uliginosibacterium (Bacteria)	0.000258	0	No
Sporomusa (Bacteria)	0.000256485	0	No
Blastococcus (Bacteria)	0.000256425	0	No
Verminephrobacter (Bacteria)	0.000255073	0	No
Winogradskyella (Bacteria)	0.00025487	0	No
Gracilibacillus (Bacteria)	0.000253637	0	No
Wenzhouxiangella (Bacteria)	0.000251374	0	No
Rouxiella (Bacteria)	0.000248012	0	No
Oceanibaculum (Bacteria)	0.000247965	0	No
Actinotignum (Bacteria)	0.000247961	0	No
Thalassobaculum (Bacteria)	0.00024769	0	No
Marinomonas (Bacteria)	0.000247675	0	No
Herminiimonas (Bacteria)	0.000247386	0	No
Methanocella (Archaea)	0.000246508	0	No
Nitrospira (Bacteria)	0.000246347	0	No
Propionimicrobium (Bacteria)	0.000245462	0	No
Promicromonospora (Bacteria)	0.00024505	0	No
Polaromonas (Bacteria)	0.000244163	0	No
Sporocytophaga (Bacteria)	0.000244147	0	No
Proteocatella (Bacteria)	0.000243993	0	No
Thermosinus (Bacteria)	0.000243976	0	No
Mucispirillum (Bacteria)	0.000243922	0.0161525	No
Thiothrix (Bacteria)	0.000243898	0	No
Isoptericola (Bacteria)	0.000243835	0	No
Verrucomicrobium (Bacteria)	0.000242724	0	No
Methylosinus (Bacteria)	0.000242081	0	No
Kiritimatiella (Bacteria)	0.000241306	0	No
Rubritepida (Bacteria)	0.000241028	0	No
Edwardsiella (Bacteria)	0.000240896	0	No
Phaeobacter (Bacteria)	0.000240757	0	No
Skermanella (Bacteria)	0.000240465	0	No
Methanoculleus (Archaea)	0.000239941	0	No
Desulfovermiculus (Bacteria)	0.00023986	0	No
Entomoplasma (Bacteria)	0.000239782	0	No
Methylophaga (Bacteria)	0.000239751	0	No
Oceanithermus (Bacteria)	0.000238961	0	No
Nitrospirillum (Bacteria)	0.000238758	0	No
Jeotgalicoccus (Bacteria)	0.000238685	0	No
Desulfonatronum (Bacteria)	0.000238049	0	No
Planococcus (Bacteria)	0.000238002	0	No
Prosthecomicrobium (Bacteria)	0.000237277	0	No
Ornithobacterium (Bacteria)	0.0002372	0	No
Cyclobacterium (Bacteria)	0.000237014	0	No
Amphibacillus (Bacteria)	0.000236425	0	No
Histophilus (Bacteria)	0.000235189	0	No
Asinibacterium (Bacteria)	0.000234701	0	No
Novispirillum (Bacteria)	0.00023355	0	No
Dactylosporangium (Bacteria)	0.000232848	0	No
Sandaracinus (Bacteria)	0.000232636	0	No
Marinithermus (Bacteria)	0.000232159	0	No
Myroides (Bacteria)	0.000231104	0	No
Limnohabitans (Bacteria)	0.00023108	0	No
Hyalangium (Bacteria)	0.000230543	0	No
Endozoicomonas (Bacteria)	0.000230477	0	No
Ruania (Bacteria)	0.000229985	0	No
Citreicella (Bacteria)	0.000229974	0	No
Oscillochloris (Bacteria)	0.000229911	0	No
Pseudorhizobium (Bacteria)	0.000229342	0	No
Allokutzneria (Bacteria)	0.000228438	0	No
Tanticharoenia (Bacteria)	0.000228075	0	No
Tatumella (Bacteria)	0.000228074	0	No
Thiorhodovibrio (Bacteria)	0.000228052	0	No
Marichromatium (Bacteria)	0.000227513	0	No
Sporichthya (Bacteria)	0.000226563	0	No
Anaeroarcus (Bacteria)	0.000225792	0	No
Nitrincola (Bacteria)	0.000225252	0	No
Chania (Bacteria)	0.000225134	0.032305	No
Thioalkalimicrobium (Bacteria)	0.000224068	0	No
Ktedonobacter (Bacteria)	0.000223255	0	No
Pelodictyon (Bacteria)	0.000222905	0	No
Halobacillus (Bacteria)	0.00022195	0	No
Sulfurospirillum (Bacteria)	0.000219905	0	No
Bacteriovorax (Bacteria)	0.0002194	0	No
Lentzea (Bacteria)	0.000218805	0	No
Cryptobacterium (Bacteria)	0.000216945	0	No
Methylomonas (Bacteria)	0.000215809	0	No
Desulfatiglans (Bacteria)	0.000215802	0	No
Bernardetia (Bacteria)	0.000215641	0	No
Paenisporosarcina (Bacteria)	0.0002145	0	No
Aestuariivita (Bacteria)	0.000214064	0	No
Methylopila (Bacteria)	0.000213971	0	No
Catelliglobosispora (Bacteria)	0.000213328	0	No
Marinospirillum (Bacteria)	0.000213004	0	No
Pseudorhodobacter (Bacteria)	0.00021296	0	No
Actinobacillus (Bacteria)	0.000212723	0	No
Micromonospora (Bacteria)	0.000212118	0	No
Turicella (Bacteria)	0.000212035	0	No
Nitrosospira (Bacteria)	0.000212029	0	No
Borreliella (Bacteria)	0.000211013	0	No
Pseudaminobacter (Bacteria)	0.000210518	0	No
Candidatus_Desulforudis (Bacteria)	0.000208267	0	No
Thermoactinomyces (Bacteria)	0.000208227	0	No
Fictibacillus (Bacteria)	0.000207523	0	No
Starkeya (Bacteria)	0.000207401	0	No
Vulgatibacter (Bacteria)	0.000207377	0	No
Methylosarcina (Bacteria)	0.000207245	0	No
Balneatrix (Bacteria)	0.000207176	0	No
Hydrogenivirga (Bacteria)	0.000206007	0	No
Thermodesulfatator (Bacteria)	0.000205963	0	No
Spiribacter (Bacteria)	0.000205475	0	No
Dethiobacter (Bacteria)	0.000205347	0	No
Kytococcus (Bacteria)	0.000205117	0	No
Pseudacidovorax (Bacteria)	0.00020447	0	No
Tropicibacter (Bacteria)	0.000204458	0	No
Thermococcus (Archaea)	0.000203801	0	No
Perlucidibaca (Bacteria)	0.000203413	0	No
Pelomonas (Bacteria)	0.000202941	0	No
Thiocystis (Bacteria)	0.000202747	0	No
Hamadaea (Bacteria)	0.000202524	0	No
Desulfurivibrio (Bacteria)	0.000202236	0	No
Tenacibaculum (Bacteria)	0.000200868	0	No
Chitinimonas (Bacteria)	0.000200167	0	No
Rheinheimera (Bacteria)	0.000199811	0	No
Singulisphaera (Bacteria)	0.000199214	0	No
Kribbella (Bacteria)	0.000198258	0	No
Thermomonospora (Bacteria)	0.000198027	0	No
Lebetimonas (Bacteria)	0.000197855	0	No
Arhodomonas (Bacteria)	0.000197574	0	No
Moraxella (Bacteria)	0.000197177	0	No
Mobilicoccus (Bacteria)	0.000196415	0	No
Ammonifex (Bacteria)	0.000194916	0	No
Lacinutrix (Bacteria)	0.00019462	0	No
Rhodovulum (Bacteria)	0.00019364	0	No
Alkalilimnicola (Bacteria)	0.000192632	0	No
Thalassolituus (Bacteria)	0.00019158	0	No
Sorangium (Bacteria)	0.000190654	0	No
Stigmatella (Bacteria)	0.000190442	0	No
Arenibacter (Bacteria)	0.000189805	0	No
Woodsholea (Bacteria)	0.000189711	0	No
Belnapia (Bacteria)	0.000189041	0	No
Flammeovirga (Bacteria)	0.000188212	0	No
Halotalea (Bacteria)	0.000188147	0	No
Desulfobacter (Bacteria)	0.000186905	0	No
Marmoricola (Bacteria)	0.000186562	0	No
Pimelobacter (Bacteria)	0.000185997	0	No
Pseudogulbenkiania (Bacteria)	0.000185856	0	No
Parageobacillus (Bacteria)	0.000185846	0	No
Phycisphaera (Bacteria)	0.000185662	0	No
Buchnera (Bacteria)	0.000184821	0	No
Fodinicurvata (Bacteria)	0.000184732	0	No
Caminibacter (Bacteria)	0.000184612	0	No
Segniliparus (Bacteria)	0.000183739	0	No
Psychrilyobacter (Bacteria)	0.000182657	0	No
Thioclava (Bacteria)	0.00018226	0	No
Cesiribacter (Bacteria)	0.000181845	0	No
Nitrobacter (Bacteria)	0.000181153	0	No
Methylobacillus (Bacteria)	0.000181143	0	No
Aerococcus (Bacteria)	0.000180853	0	No
Desulfospira (Bacteria)	0.000179932	0	No
Chitiniphilus (Bacteria)	0.000179875	0	No
Desulfurispirillum (Bacteria)	0.00017956	0	No
Thermocrispum (Bacteria)	0.00017892	0	No
Alcaligenes (Bacteria)	0.000177815	0	No
Riemerella (Bacteria)	0.000177666	0	No
Caldilinea (Bacteria)	0.000177237	0	No
Pelagibaca (Bacteria)	0.000177116	0	No
Thermanaerothrix (Bacteria)	0.000176706	0	No
Orenia (Bacteria)	0.000176601	0	No
Kingella (Bacteria)	0.000176561	0	No
Lawsonia (Bacteria)	0.00017636	0	No
Syntrophaceticus (Bacteria)	0.0001752	0	No
Niastella (Bacteria)	0.00017399	0	No
Modestobacter (Bacteria)	0.000173787	0	No
Pusillimonas (Bacteria)	0.000173729	0	No
Citricoccus (Bacteria)	0.000173437	0	No
Aromatoleum (Bacteria)	0.000172644	0	No
Marinovum (Bacteria)	0.000171038	0	No
Maribacter (Bacteria)	0.000170861	0	No
Beijerinckia (Bacteria)	0.000170262	0	No
Cecembia (Bacteria)	0.000170064	0	No
Roseiflexus (Bacteria)	0.000169608	0	No
Pacificimonas (Bacteria)	0.000169397	0	No
Hylemonella (Bacteria)	0.000169308	0	No
Propionispora (Bacteria)	0.000169265	0	No
Blattabacterium (Bacteria)	0.000168586	0	No
Caldibacillus (Bacteria)	0.000168461	0	No
Nafulsella (Bacteria)	0.00016819	0	No
Pseudoclavibacter (Bacteria)	0.000168168	0	No
Thermotoga (Bacteria)	0.000167779	0	No
Desulfurobacterium (Bacteria)	0.000167202	0	No
Actinopolyspora (Bacteria)	0.000166444	0	No
Henriciella (Bacteria)	0.000166001	0	No
Anaerolinea (Bacteria)	0.000165338	0	No
Basfia (Bacteria)	0.000164784	0	No
Croceicoccus (Bacteria)	0.000164747	0	No
Sulfuritalea (Bacteria)	0.000164694	0	No
Hirschia (Bacteria)	0.000164173	0	No
Thalassobius (Bacteria)	0.000163955	0	No
Imtechella (Bacteria)	0.000163411	0	No
Oligella (Bacteria)	0.000162674	0	No
Methanocorpusculum (Archaea)	0.000162415	0	No
Serinicoccus (Bacteria)	0.000161175	0	No
Gulbenkiania (Bacteria)	0.000160738	0	No
Photorhabdus (Bacteria)	0.000160337	0	No
Dietzia (Bacteria)	0.000160187	0	No
Halonatronum (Bacteria)	0.00016017	0	No
Jejuia (Bacteria)	0.00016013	0	No
Cryocola (Bacteria)	0.000159726	0	No
Vogesella (Bacteria)	0.000159562	0	No
Nakamurella (Bacteria)	0.00015899	0	No
Microscilla (Bacteria)	0.00015837	0	No
Anoxybacillus (Bacteria)	0.000158051	0	No
Euryhalocaulis (Bacteria)	0.000157664	0	No
Desulfobacula (Bacteria)	0.00015763	0	No
Lutibaculum (Bacteria)	0.000157235	0	No
Planctopirus (Bacteria)	0.000157097	0	No
Avibacterium (Bacteria)	0.000156556	0	No
Thermosipho (Bacteria)	0.000156382	0	No
Blastomonas (Bacteria)	0.000152869	0	No
Cellvibrio (Bacteria)	0.000152814	0	No
Melissococcus (Bacteria)	0.000152674	0	No
Chthoniobacter (Bacteria)	0.000152643	0	No
Advenella (Bacteria)	0.000152443	0	No
Thermanaerovibrio (Bacteria)	0.000152348	0	No
Bdellovibrio (Bacteria)	0.00015221	0	No
Aminiphilus (Bacteria)	0.00015184	0	No
Aestuariimicrobium (Bacteria)	0.000151751	0	No
Terracidiphilus (Bacteria)	0.000151125	0	No
Psychroflexus (Bacteria)	0.000150963	0	No
Borrelia (Bacteria)	0.000150875	0	No
Austwickia (Bacteria)	0.000150746	0	No
Lonsdalea (Bacteria)	0.000150745	0	No
Microvirgula (Bacteria)	0.000150165	0	No
Geodermatophilus (Bacteria)	0.000150019	0	No
Inoviridae (Viruses)	0.000148977	0	No
Oceanospirillum (Bacteria)	0.000148903	0	No
Thiocapsa (Bacteria)	0.000148674	0	No
Salinispira (Bacteria)	0.000148495	0	No
Adhaeribacter (Bacteria)	0.000148435	0	No
Rudaea (Bacteria)	0.000148105	0	No
Dermacoccus (Bacteria)	0.000147882	0	No
Celeribacter (Bacteria)	0.000147248	0	No
Rahnella (Bacteria)	0.000146903	0	No
Cryobacterium (Bacteria)	0.000145682	0	No
Kordia (Bacteria)	0.0001455	0	No
Effusibacillus (Bacteria)	0.000145308	0	No
Methylohalobius (Bacteria)	0.000145288	0	No
Tsukamurella (Bacteria)	0.000144922	0	No
Nisaea (Bacteria)	0.000144873	0	No
Dongia (Bacteria)	0.000144574	0	No
Methylophilus (Bacteria)	0.000144545	0	No
Wolbachia (Bacteria)	0.000144247	0	No
Gilvimarinus (Bacteria)	0.000143214	0	No
Anaerophaga (Bacteria)	0.000143159	0	No
Syntrophorhabdus (Bacteria)	0.000142885	0	No
Hahella (Bacteria)	0.000142625	0	No
Thermodesulfovibrio (Bacteria)	0.000142266	0	No
Salinarimonas (Bacteria)	0.000142162	0	No
Cytophaga (Bacteria)	0.000141705	0	No
Sediminispirochaeta (Bacteria)	0.000141162	0	No
Luteipulveratus (Bacteria)	0.000140442	0	No
Candidatus_Schmidhempelia (Bacteria)	0.000139396	0	No
Risungbinella (Bacteria)	0.000138945	0	No
Saccharospirillum (Bacteria)	0.000138666	0	No
Afifella (Bacteria)	0.000138541	0	No
Ahrensia (Bacteria)	0.000138486	0	No
Bergeyella (Bacteria)	0.00013815	0	No
Nitritalea (Bacteria)	0.000138139	0	No
Psychrobacter (Bacteria)	0.000137501	0	No
Croceibacter (Bacteria)	0.000137355	0	No
Dinoroseobacter (Bacteria)	0.000137232	0	No
Actinocatenispora (Bacteria)	0.00013687	0	No
Halorhodospira (Bacteria)	0.000136838	0	No
Thermophagus (Bacteria)	0.000136828	0	No
Herpesvirales (Viruses)	0.000136696	0	No
Halopiger (Archaea)	0.000136535	0	No
Syntrophobacter (Bacteria)	0.000135826	0	No
Kutzneria (Bacteria)	0.000135391	0	No
Desulfonatronospira (Bacteria)	0.000134701	0	No
Amorphus (Bacteria)	0.000134584	0	No
Thermicanus (Bacteria)	0.000134558	0	No
Nitrospina (Bacteria)	0.000134493	0	No
Gemmatimonas (Bacteria)	0.000134046	0	No
Meganema (Bacteria)	0.000133993	0	No
Solitalea (Bacteria)	0.000133882	0	No
Pararhodospirillum (Bacteria)	0.000133737	0	No
Thermacetogenium (Bacteria)	0.000133694	0	No
Psychromonas (Bacteria)	0.000133045	0	No
Kroppenstedtia (Bacteria)	0.000132926	0	No
Halothiobacillus (Bacteria)	0.000131984	0	No
Methylococcus (Bacteria)	0.000131837	0	No
Neorhizobium (Bacteria)	0.000131681	0	No
Clavibacter (Bacteria)	0.000131309	0	No
Paludibacterium (Bacteria)	0.000130948	0	No
Planktomarina (Bacteria)	0.000130216	0	No
Sideroxydans (Bacteria)	0.000128962	0	No
Clostridiisalibacter (Bacteria)	0.000128626	0	No
Ignavibacterium (Bacteria)	0.000128594	0	No
Longispora (Bacteria)	0.000128023	0	No
Blastocatellia (Bacteria)	0.000127872	0	No
Pseudodonghicola (Bacteria)	0.00012755	0	No
Alishewanella (Bacteria)	0.000127183	0	No
Candidatus_Moranella (Bacteria)	0.000126577	0	No
Sulfurihydrogenibium (Bacteria)	0.000126475	0	No
Sebaldella (Bacteria)	0.000126428	0	No
Thermoplasmatales (Archaea)	0.000126314	0	No
Candidatus_Regiella (Bacteria)	0.000126095	0	No
Dermatophilus (Bacteria)	0.000125922	0	No
Haematobacter (Bacteria)	0.00012577	0	No
Eisenibacter (Bacteria)	0.000125721	0	No
Aliivibrio (Bacteria)	0.00012566	0	No
Pelistega (Bacteria)	0.000125494	0	No
Candidatus_Cardinium (Bacteria)	0.000124914	0	No
Pelosinus (Bacteria)	0.000124181	0	No
Oceanobacter (Bacteria)	0.000123979	0	No
Oblitimonas (Bacteria)	0.000123811	0	No
Ponticaulis (Bacteria)	0.000123456	0	No
Maribius (Bacteria)	0.000122925	0	No
Thalassobacillus (Bacteria)	0.00012234	0	No
Actinomycetospora (Bacteria)	0.000121901	0	No
Granulibacter (Bacteria)	0.000121797	0	No
Rudanella (Bacteria)	0.000121749	0	No
Chelonobacter (Bacteria)	0.000121438	0.0161525	No
Nonlabens (Bacteria)	0.000121424	0	No
Deferribacter (Bacteria)	0.000121384	0	No
Rhodomicrobium (Bacteria)	0.000120726	0	No
Lysinimicrobium (Bacteria)	0.000120478	0	No
Commensalibacter (Bacteria)	0.000120177	0	No
Haliscomenobacter (Bacteria)	0.000120175	0	No
Pragia (Bacteria)	0.000120065	0	No
Gulosibacter (Bacteria)	0.00011997	0	No
Schleiferia (Bacteria)	0.000119906	0	No
Allochromatium (Bacteria)	0.000119183	0	No
Thermosediminibacter (Bacteria)	0.000119102	0	No
Paraglaciecola (Bacteria)	0.000118193	0	No
Thermonema (Bacteria)	0.0001175	0	No
Alloiococcus (Bacteria)	0.00011711	0	No
Sandarakinorhabdus (Bacteria)	0.000117053	0	No
Fructobacillus (Bacteria)	0.000116789	0	No
Ehrlichia (Bacteria)	0.000116777	0	No
Thermobifida (Bacteria)	0.000116674	0	No
Thalassomonas (Bacteria)	0.000116335	0	No
Actinospica (Bacteria)	0.000115205	0	No
Cellulophaga (Bacteria)	0.000115121	0	No
Azonexus (Bacteria)	0.000114991	0	No
Lampropedia (Bacteria)	0.000114986	0	No
Lunatimonas (Bacteria)	0.000114333	0	No
Pectobacterium (Bacteria)	0.000114237	0	No
Pseudoduganella (Bacteria)	0.000114099	0	No
Phyllobacterium (Bacteria)	0.000113941	0	No
Succinispira (Bacteria)	0.000113713	0	No
Carnimonas (Bacteria)	0.000113622	0	No
Aquitalea (Bacteria)	0.00011354	0	No
Numidum (Bacteria)	0.000113506	0	No
Desulfatirhabdium (Bacteria)	0.000113395	0	No
Planomicrobium (Bacteria)	0.000113145	0	No
Gemmobacter (Bacteria)	0.00011304	0	No
Magnetospira (Bacteria)	0.000112897	0	No
Ilumatobacter (Bacteria)	0.000112291	0	No
Draconibacterium (Bacteria)	0.000111883	0	No
Arsenophonus (Bacteria)	0.000111383	0	No
Propionicicella (Bacteria)	0.000111225	0	No
Niveispirillum (Bacteria)	0.000111131	0	No
Formosa (Bacteria)	0.000111087	0	No
Hippea (Bacteria)	0.000110789	0	No
Oleiagrimonas (Bacteria)	0.00011043	0	No
Acaricomes (Bacteria)	0.000110168	0	No
Gallibacterium (Bacteria)	0.000110148	0	No
Fluviicola (Bacteria)	0.000109807	0	No
Alkaliflexus (Bacteria)	0.000109464	0	No
Gluconacetobacter (Bacteria)	0.000108962	0	No
Aminobacterium (Bacteria)	0.000108579	0	No
Brochothrix (Bacteria)	0.000108397	0	No
Marinococcus (Bacteria)	0.00010821	0	No
Candidatus_Blochmannia (Bacteria)	0.000106913	0	No
Duganella (Bacteria)	0.000106787	0	No
Dethiosulfatarculus (Bacteria)	0.00010675	0	No
Chromohalobacter (Bacteria)	0.000106609	0	No
Acidiphilium (Bacteria)	0.000106105	0	No
Thermincola (Bacteria)	0.00010608	0	No
Senecavirus (Viruses)	0.000105245	0	No
Agreia (Bacteria)	0.000105126	0	No
Candidatus_Microthrix (Bacteria)	0.000105112	0	No
Saccharicrinis (Bacteria)	0.000104598	0	No
Robiginitalea (Bacteria)	0.000104329	0	No
Parvularcula (Bacteria)	0.000103582	0	No
Mycetocola (Bacteria)	0.000103325	0	No
Solibacillus (Bacteria)	0.000102794	0	No
Paeniglutamicibacter (Bacteria)	0.000102663	0	No
Collimonas (Bacteria)	0.000102627	0	No
Actibacterium (Bacteria)	0.00010252	0	No
Caenimonas (Bacteria)	0.000101708	0	No
Mariniradius (Bacteria)	0.000101278	0	No
Spirillospora (Bacteria)	0.000100935	0	No
Pseudolabrys (Bacteria)	0.000100667	0	No
Kineococcus (Bacteria)	0.000100648	0	No
Galbibacter (Bacteria)	0.000100565	0	No
Desulfomonile (Bacteria)	0.000100495	0	No
Owenweeksia (Bacteria)	0.000100186	0	No
Microlunatus (Bacteria)	9.9635e-05	0	No
Methanotorris (Archaea)	9.9385e-05	0	No
Methylocella (Bacteria)	9.9316e-05	0	No
Nitriliruptor (Bacteria)	9.9146e-05	0	No
Salinivirga (Bacteria)	9.9102e-05	0	No
Anaerobacillus (Bacteria)	9.8936e-05	0	No
Dermabacter (Bacteria)	9.8557e-05	0	No
Agarivorans (Bacteria)	9.8465e-05	0	No
Agrococcus (Bacteria)	9.8449e-05	0	No
Glaciecola (Bacteria)	9.8163e-05	0	No
Cucumibacter (Bacteria)	9.801e-05	0	No
Partitiviridae (Viruses)	9.7996e-05	0	No
Kushneria (Bacteria)	9.6672e-05	0	No
Geopsychrobacter (Bacteria)	9.6653e-05	0	No
Halobacteroides (Bacteria)	9.628e-05	0	No
Leminorella (Bacteria)	9.5046e-05	0	No
Actinopolymorpha (Bacteria)	9.5033e-05	0	No
Paucisalibacillus (Bacteria)	9.4725e-05	0	No
Natronolimnobius (Archaea)	9.4448e-05	0	No
Wolinella (Bacteria)	9.4403e-05	0	No
Snodgrassella (Bacteria)	9.4231e-05	0	No
Angustibacter (Bacteria)	9.3784e-05	0	No
Derxia (Bacteria)	9.3477e-05	0	No
Mesoflavibacter (Bacteria)	9.294e-05	0	No
Lentibacillus (Bacteria)	9.2504e-05	0	No
Tamlana (Bacteria)	9.2471e-05	0	No
Salinimicrobium (Bacteria)	9.1738e-05	0	No
Tistrella (Bacteria)	9.1713e-05	0	No
Desulfonatronovibrio (Bacteria)	9.1518e-05	0	No
Salipiger (Bacteria)	9.1123e-05	0	No
Oligotropha (Bacteria)	9.0907e-05	0	No
Dictyoglomus (Bacteria)	9.0897e-05	0	No
Pandoraea (Bacteria)	9.0573e-05	0	No
Micrococcus (Bacteria)	9.0546e-05	0	No
Hoyosella (Bacteria)	8.9797e-05	0	No
Enterovibrio (Bacteria)	8.9783e-05	0	No
Candidatus_Protochlamydia (Bacteria)	8.9078e-05	0	No
Persicobacter (Bacteria)	8.9075e-05	0	No
Alkalibacillus (Bacteria)	8.8223e-05	0	No
Segetibacter (Bacteria)	8.8101e-05	0	No
Grimontia (Bacteria)	8.7797e-05	0	No
Maritimibacter (Bacteria)	8.7762e-05	0	No
Methylocaldum (Bacteria)	8.7159e-05	0	No
Teredinibacter (Bacteria)	8.6991e-05	0	No
Acidomonas (Bacteria)	8.6912e-05	0	No
Ponticoccus (Bacteria)	8.6642e-05	0	No
Brucella (Bacteria)	8.6451e-05	0	No
Stappia (Bacteria)	8.637e-05	0	No
Vitreoscilla (Bacteria)	8.6126e-05	0	No
Propionispira (Bacteria)	8.5824e-05	0	No
Porticoccaceae (Bacteria)	8.5649e-05	0	No
Thermogemmatispora (Bacteria)	8.5569e-05	0	No
Leeia (Bacteria)	8.5238e-05	0	No
Chloroherpeton (Bacteria)	8.5216e-05	0	No
Halovivax (Archaea)	8.5136e-05	0	No
Frischella (Bacteria)	8.4362e-05	0	No
Desulfotignum (Bacteria)	8.4296e-05	0	No
Candidatus_Jettenia (Bacteria)	8.4113e-05	0	No
Lentisphaera (Bacteria)	8.3979e-05	0	No
Halobacterium (Archaea)	8.3072e-05	0	No
Thermoplasma (Archaea)	8.2963e-05	0	No
Haloglycomyces (Bacteria)	8.2944e-05	0	No
Caldanaerobius (Bacteria)	8.2751e-05	0	No
Candidatus_Riesia (Bacteria)	8.2133e-05	0	No
Rhodovibrio (Bacteria)	8.1626e-05	0	No
Eremococcus (Bacteria)	8.1624e-05	0	No
Chelatococcus (Bacteria)	8.1559e-05	0	No
Xylanimonas (Bacteria)	8.1553e-05	0	No
Thaumarchaeota (Archaea)	8.1141e-05	0	No
Nitrosococcus (Bacteria)	8.1075e-05	0	No
Elstera (Bacteria)	8.0608e-05	0	No
Basilea (Bacteria)	8.0562e-05	0	No
Thioflavicoccus (Bacteria)	8.0483e-05	0	No
Salimicrobium (Bacteria)	8.0263e-05	0	No
Orientia (Bacteria)	8.0124e-05	0	No
Actinosynnema (Bacteria)	8.0097e-05	0	No
Nautilia (Bacteria)	8.0086e-05	0	No
Aliagarivorans (Bacteria)	8.0004e-05	0	No
Caldanaerobacter (Bacteria)	7.9937e-05	0	No
Zavarzinella (Bacteria)	7.9922e-05	0	No
Aliiroseovarius (Bacteria)	7.9606e-05	0	No
Haloferax (Archaea)	7.9597e-05	0	No
Gilliamella (Bacteria)	7.9193e-05	0	No
Vagococcus (Bacteria)	7.9076e-05	0	No
Zunongwangia (Bacteria)	7.8959e-05	0	No
Mangrovimonas (Bacteria)	7.8925e-05	0	No
Muricauda (Bacteria)	7.8212e-05	0	No
Ornithinimicrobium (Bacteria)	7.8065e-05	0	No
Streptomonospora (Bacteria)	7.7646e-05	0	No
Salinispora (Bacteria)	7.7381e-05	0	No
Herbidospora (Bacteria)	7.7194e-05	0	No
Siansivirga (Bacteria)	7.7143e-05	0	No
Chrysiogenes (Bacteria)	7.6887e-05	0	No
Rubeoparvulum (Bacteria)	7.6679e-05	0	No
Microbulbifer (Bacteria)	7.6677e-05	0	No
Amantichitinum (Bacteria)	7.6478e-05	0	No
Methanosaeta (Archaea)	7.6414e-05	0	No
Truepera (Bacteria)	7.6395e-05	0	No
Mameliella (Bacteria)	7.6385e-05	0	No
Pseudochrobactrum (Bacteria)	7.6326e-05	0	No
Hydrocarboniphaga (Bacteria)	7.5146e-05	0	No
Persephonella (Bacteria)	7.4428e-05	0	No
Moellerella (Bacteria)	7.4412e-05	0	No
Asaia (Bacteria)	7.4376e-05	0	No
Isosphaera (Bacteria)	7.4346e-05	0	No
Colwellia (Bacteria)	7.4233e-05	0	No
Saccharibacter (Bacteria)	7.3232e-05	0	No
Kordiimonas (Bacteria)	7.2933e-05	0	No
Pseudothermotoga (Bacteria)	7.2781e-05	0	No
Acidihalobacter (Bacteria)	7.2585e-05	0	No
Defluviimonas (Bacteria)	7.2501e-05	0	No
Zhouia (Bacteria)	7.2122e-05	0	No
Natranaerobius (Bacteria)	7.1881e-05	0	No
Halorubrum (Archaea)	7.1509e-05	0	No
Glaciibacter (Bacteria)	7.102e-05	0	No
Candidatus_Photodesmus (Bacteria)	7.0845e-05	0	No
Williamsia (Bacteria)	7.0822e-05	0	No
Occidentia (Bacteria)	7.0694e-05	0	No
Geovibrio (Bacteria)	7.0488e-05	0	No
Methylocapsa (Bacteria)	7.0422e-05	0	No
Candidatus_Glomeribacter (Bacteria)	7.0257e-05	0	No
Algiphilus (Bacteria)	7.002e-05	0	No
Anditalea (Bacteria)	6.9714e-05	0	No
Catellicoccus (Bacteria)	6.9639e-05	0	No
Chthonomonas (Bacteria)	6.9539e-05	0	No
Mariprofundus (Bacteria)	6.9507e-05	0	No
Fervidobacterium (Bacteria)	6.9357e-05	0	No
Mesonia (Bacteria)	6.9343e-05	0	No
ssRNA_positive-strand_viruses,_no_DNA_stage (Viruses)	6.8953e-05	0	No
Sedimentitalea (Bacteria)	6.8754e-05	0	No
Neptuniibacter (Bacteria)	6.8264e-05	0	No
Prosthecochloris (Bacteria)	6.7486e-05	0	No
Joostella (Bacteria)	6.733e-05	0	No
Cryptosporangium (Bacteria)	6.7133e-05	0	No
Kiloniella (Bacteria)	6.7065e-05	0	No
Oerskovia (Bacteria)	6.7038e-05	0	No
Litoreibacter (Bacteria)	6.6991e-05	0	No
Macrococcus (Bacteria)	6.6613e-05	0	No
Thermovibrio (Bacteria)	6.5589e-05	0	No
Maritalea (Bacteria)	6.5585e-05	0	No
Conchiformibius (Bacteria)	6.5315e-05	0	No
Puniceibacterium (Bacteria)	6.5097e-05	0	No
Porticoccus (Bacteria)	6.4862e-05	0	No
Oceaniovalibus (Bacteria)	6.4177e-05	0	No
Oceanimonas (Bacteria)	6.3215e-05	0	No
Budvicia (Bacteria)	6.3172e-05	0	No
Blastochloris (Bacteria)	6.3064e-05	0	No
Gallionella (Bacteria)	6.2659e-05	0	No
Clostridiales_Family_XIII._Incertae_Sedis (Bacteria)	6.2597e-05	0	No
Candidatus_Tachikawaea (Bacteria)	6.2405e-05	0	No
Liberibacter (Bacteria)	6.2106e-05	0	No
Stackebrandtia (Bacteria)	6.154e-05	0	No
Algibacter (Bacteria)	6.1398e-05	0	No
Bermanella (Bacteria)	6.1229e-05	0	No
Candidatus_Methanoplasma (Archaea)	6.0933e-05	0	No
Saccharophagus (Bacteria)	6.0773e-05	0	No
Dehalococcoidia (Bacteria)	6.0736e-05	0	No
Rubritalea (Bacteria)	6.0399e-05	0	No
Thermodesulfobacterium (Bacteria)	6.0241e-05	0	No
Nautella (Bacteria)	6.0102e-05	0	No
Natrialba (Archaea)	6.0065e-05	0	No
Enterobacteria_phage_YYZ-2008 (Viruses)	5.9618e-05	0	No
Ilyobacter (Bacteria)	5.9589e-05	0	No
Elusimicrobium (Bacteria)	5.9507e-05	0	No
Moritella (Bacteria)	5.9441e-05	0	No
Chloroflexus (Bacteria)	5.9289e-05	0	No
Halodesulfovibrio (Bacteria)	5.9166e-05	0	No
Simplicispira (Bacteria)	5.9005e-05	0	No
Empedobacter (Bacteria)	5.8986e-05	0	No
Crocinitomix (Bacteria)	5.886e-05	0	No
Methylomarinum (Bacteria)	5.859e-05	0	No
Opitutaceae (Bacteria)	5.8582e-05	0	No
Flexithrix (Bacteria)	5.8485e-05	0	No
Andreprevotia (Bacteria)	5.8356e-05	0	No
Fimbriimonas (Bacteria)	5.8161e-05	0	No
Ardenticatena (Bacteria)	5.7652e-05	0	No
Thermodesulfobium (Bacteria)	5.7594e-05	0	No
Humibacter (Bacteria)	5.7423e-05	0	No
Tuberibacillus (Bacteria)	5.7249e-05	0	No
Chitinibacter (Bacteria)	5.7235e-05	0	No
Allosalinactinospora (Bacteria)	5.7156e-05	0	No
Catenovulum (Bacteria)	5.7038e-05	0	No
Phaeospirillum (Bacteria)	5.6955e-05	0	No
Rickettsiella (Bacteria)	5.6951e-05	0	No
Coraliomargarita (Bacteria)	5.6424e-05	0	No
Candidatus_Symbiobacter (Bacteria)	5.5659e-05	0	No
Alkalibacterium (Bacteria)	5.5633e-05	0	No
Salinibacterium (Bacteria)	5.5595e-05	0	No
Halomicrobium (Archaea)	5.5593e-05	0	No
Dethiosulfovibrio (Bacteria)	5.5302e-05	0	No
Wenxinia (Bacteria)	5.4949e-05	0	No
Belliella (Bacteria)	5.4818e-05	0	No
Demetria (Bacteria)	5.4668e-05	0	No
Salmonella_phage_118970_sal3 (Viruses)	5.4666e-05	0	No
Gryllotalpicola (Bacteria)	5.4464e-05	0	No
Cellulosimicrobium (Bacteria)	5.3731e-05	0	No
Xanthomarina (Bacteria)	5.3716e-05	0	No
Dokdonia (Bacteria)	5.3698e-05	0	No
Olivibacter (Bacteria)	5.3657e-05	0	No
Mucilaginibacter (Bacteria)	5.351e-05	0	No
Acetomicrobium (Bacteria)	5.3398e-05	0	No
Maricaulis (Bacteria)	5.2835e-05	0	No
Nosocomiicoccus (Bacteria)	5.2313e-05	0	No
Ureibacillus (Bacteria)	5.2275e-05	0	No
Mesotoga (Bacteria)	5.2143e-05	0	No
Desulfobacterium (Bacteria)	5.2098e-05	0	No
Sediminibacter (Bacteria)	5.1323e-05	0	No
Terribacillus (Bacteria)	5.123e-05	0	No
Apibacter (Bacteria)	5.1103e-05	0	No
Sediminibacterium (Bacteria)	5.0308e-05	0	No
Syntrophothermus (Bacteria)	5.0251e-05	0	No
Flagellimonas (Bacteria)	4.9945e-05	0	No
Leptospirillum (Bacteria)	4.9839e-05	0	No
Denitrovibrio (Bacteria)	4.9429e-05	0	No
Jonesia (Bacteria)	4.9422e-05	0	No
Pedosphaera (Bacteria)	4.941e-05	0	No
Aequorivita (Bacteria)	4.9385e-05	0	No
Sulfuricella (Bacteria)	4.8887e-05	0	No
Thiorhodospira (Bacteria)	4.86e-05	0	No
Endomicrobium (Bacteria)	4.7956e-05	0	No
Sagittula (Bacteria)	4.7729e-05	0	No
Natrinema (Archaea)	4.7677e-05	0	No
Allofrancisella (Bacteria)	4.7604e-05	0	No
Kibdelosporangium (Bacteria)	4.7454e-05	0	No
Dasania (Bacteria)	4.724e-05	0	No
Nitrolancea (Bacteria)	4.6972e-05	0	No
Desulfobacca (Bacteria)	4.6916e-05	0	No
Halieaceae (Bacteria)	4.6885e-05	0	No
Atopobacter (Bacteria)	4.6799e-05	0	No
Kosmotoga (Bacteria)	4.6423e-05	0	No
Frondihabitans (Bacteria)	4.6403e-05	0	No
Pseudoglutamicibacter (Bacteria)	4.6328e-05	0	No
Candidatus_Midichloria (Bacteria)	4.6064e-05	0	No
Syntrophus (Bacteria)	4.5778e-05	0	No
Rubinisphaera (Bacteria)	4.5605e-05	0	No
Blastopirellula (Bacteria)	4.5376e-05	0	No
Halobellus (Archaea)	4.5136e-05	0	No
Candidatus_Cloacimonetes (Bacteria)	4.508e-05	0	No
Methylovorus (Bacteria)	4.5022e-05	0	No
Magnetococcus (Bacteria)	4.5001e-05	0	No
Octadecabacter (Bacteria)	4.4852e-05	0	No
Congregibacter (Bacteria)	4.4672e-05	0	No
Anaplasma (Bacteria)	4.4284e-05	0	No
Ketogulonicigenium (Bacteria)	4.4123e-05	0	No
Confluentimicrobium (Bacteria)	4.3933e-05	0	No
Halobacteriovorax (Bacteria)	4.3429e-05	0	No
Kozakia (Bacteria)	4.3253e-05	0	No
Oleispira (Bacteria)	4.313e-05	0	No
Tepidicaulis (Bacteria)	4.3111e-05	0	No
Prauserella (Bacteria)	4.3082e-05	0	No
Gynuella (Bacteria)	4.2979e-05	0	No
Robiginitomaculum (Bacteria)	4.2785e-05	0	No
Caldisericum (Bacteria)	4.2711e-05	0	No
Paenirhodobacter (Bacteria)	4.2688e-05	0	No
Olleya (Bacteria)	4.2645e-05	0	No
Phycodnaviridae (Viruses)	4.2353e-05	0	No
Rhodonellum (Bacteria)	4.22e-05	0	No
Saprospira (Bacteria)	4.2021e-05	0	No
Arcticibacter (Bacteria)	4.1886e-05	0	No
Viridibacillus (Bacteria)	4.1855e-05	0	No
Hugenholtzia (Bacteria)	4.1692e-05	0	No
Sciscionella (Bacteria)	4.1661e-05	0	No
Kyrpidia (Bacteria)	4.1556e-05	0	No
Pelagibacterium (Bacteria)	4.1366e-05	0	No
Beutenbergia (Bacteria)	4.1278e-05	0	No
Xylella (Bacteria)	4.0737e-05	0	No
Paraoerskovia (Bacteria)	4.0668e-05	0	No
Actinoalloteichus (Bacteria)	4.0472e-05	0	No
Pirellula (Bacteria)	4.0301e-05	0	No
Indibacter (Bacteria)	3.9877e-05	0	No
Fulvimarina (Bacteria)	3.9807e-05	0	No
Pelagibacteraceae (Bacteria)	3.9748e-05	0	No
Candidatus_Paracaedibacter (Bacteria)	3.9666e-05	0	No
Methylovulum (Bacteria)	3.9508e-05	0	No
Amphritea (Bacteria)	3.9372e-05	0	No
Methanolobus (Archaea)	3.9215e-05	0	No
Coprothermobacter (Bacteria)	3.9092e-05	0	No
Luminiphilus (Bacteria)	3.903e-05	0	No
Alteromonas (Bacteria)	3.8866e-05	0	No
Candidatus_Amoebophilus (Bacteria)	3.8689e-05	0	No
Cobetia (Bacteria)	3.8499e-05	0	No
Polycyclovorans (Bacteria)	3.8282e-05	0	No
Candidatus_Phaeomarinobacter (Bacteria)	3.8231e-05	0	No
Methyloferula (Bacteria)	3.812e-05	0	No
Calditerrivibrio (Bacteria)	3.7896e-05	0	No
Zhongshania (Bacteria)	3.7478e-05	0	No
Simiduia (Bacteria)	3.7429e-05	0	No
Zymomonas (Bacteria)	3.7426e-05	0	No
Halolamina (Archaea)	3.7315e-05	0	No
Zymobacter (Bacteria)	3.7064e-05	0	No
Candidatus_Brocadia (Bacteria)	3.6945e-05	0	No
Salegentibacter (Bacteria)	3.6744e-05	0	No
Atopococcus (Bacteria)	3.6533e-05	0	No
Simonsiella (Bacteria)	3.6515e-05	0	No
Sinomonas (Bacteria)	3.6268e-05	0	No
Candidatus_Endolissoclinum (Bacteria)	3.6157e-05	0	No
Kangiella (Bacteria)	3.5997e-05	0	No
Thalassobacter (Bacteria)	3.5986e-05	0	No
Terasakiella (Bacteria)	3.5979e-05	0	No
Zetaproteobacteria (Bacteria)	3.5898e-05	0	No
Spongiibacteraceae (Bacteria)	3.5733e-05	0	No
Oceanibulbus (Bacteria)	3.5721e-05	0	No
Chitinivibrio (Bacteria)	3.5499e-05	0	No
Dichelobacter (Bacteria)	3.5442e-05	0	No
Desulforegula (Bacteria)	3.5436e-05	0	No
Methanococcus (Archaea)	3.5427e-05	0	No
Candidatus_Berkiella (Bacteria)	3.5384e-05	0	No
Natronorubrum (Archaea)	3.5328e-05	0	No
Mimiviridae (Viruses)	3.4419e-05	0	No
Gaetbulibacter (Bacteria)	3.4309e-05	0	No
Desulfohalobium (Bacteria)	3.4265e-05	0	No
Bizionia (Bacteria)	3.3835e-05	0	No
Methanocaldococcus (Archaea)	3.3781e-05	0	No
Candidatus_Ishikawaella (Bacteria)	3.369e-05	0	No
Cardiovirus (Viruses)	3.3567e-05	0	No
Ferrovum (Bacteria)	3.3422e-05	0	No
Methyloglobulus (Bacteria)	3.3343e-05	0	No
Rhodoluna (Bacteria)	3.3063e-05	0	No
Candidatus_Evansia (Bacteria)	3.288e-05	0	No
Salinivibrio (Bacteria)	3.2869e-05	0	No
Methanococcaceae (Archaea)	3.2852e-05	0	No
Halogeometricum (Archaea)	3.2832e-05	0	No
Acidithrix (Bacteria)	3.2593e-05	0	No
Halosimplex (Archaea)	3.2138e-05	0	No
Halalkalibacillus (Bacteria)	3.2093e-05	0	No
Wigglesworthia (Bacteria)	3.2005e-05	0	No
Altibacter (Bacteria)	3.1786e-05	0	No
Nesiotobacter (Bacteria)	3.1544e-05	0	No
Dolosigranulum (Bacteria)	3.1352e-05	0	No
Sneathiella (Bacteria)	3.1205e-05	0	No
Fulvivirga (Bacteria)	3.1131e-05	0	No
Limnobacter (Bacteria)	3.0923e-05	0	No
Acidimicrobium (Bacteria)	3.0721e-05	0	No
Neptunomonas (Bacteria)	3.065e-05	0	No
Thermomicrobium (Bacteria)	3.0635e-05	0	No
Roseibium (Bacteria)	3.0219e-05	0	No
Actinotalea (Bacteria)	3.0048e-05	0	No
Muribacter (Bacteria)	2.984e-05	0	No
Gelidibacter (Bacteria)	2.9756e-05	0	No
Waikavirus (Viruses)	2.9596e-05	0	No
Ochrovirga (Bacteria)	2.9531e-05	0	No
Sulfuricurvum (Bacteria)	2.9447e-05	0	No
Cycloclasticus (Bacteria)	2.9358e-05	0	No
Yonghaparkia (Bacteria)	2.9309e-05	0	No
Renibacterium (Bacteria)	2.9055e-05	0	No
Xanthobacteraceae (Bacteria)	2.8888e-05	0	No
Herpetosiphon (Bacteria)	2.8623e-05	0	No
Nitrococcus (Bacteria)	2.8584e-05	0	No
Desulfurococcus (Archaea)	2.8048e-05	0	No
Stenoxybacter (Bacteria)	2.8006e-05	0	No
Sporolactobacillaceae (Bacteria)	2.7915e-05	0	No
Flaviflexus (Bacteria)	2.7897e-05	0	No
Coxiellaceae (Bacteria)	2.7635e-05	0	No
Desulfotalea (Bacteria)	2.7519e-05	0	No
Natronococcus (Archaea)	2.7492e-05	0	No
Paenarthrobacter (Bacteria)	2.7439e-05	0	No
Plantibacter (Bacteria)	2.7398e-05	0	No
Frigoribacterium (Bacteria)	2.7288e-05	0	No
Methanoregula (Archaea)	2.67e-05	0	No
Haladaptatus (Archaea)	2.6169e-05	0	No
Gimesia (Bacteria)	2.5669e-05	0	No
Smaragdicoccus (Bacteria)	2.5501e-05	0	No
Haloarcula (Archaea)	2.5443e-05	0	No
Thermoactinomycetaceae (Bacteria)	2.5441e-05	0	No
Thermocrinis (Bacteria)	2.5431e-05	0	No
Caldithrix (Bacteria)	2.5273e-05	0	No
Methanoplanus (Archaea)	2.4959e-05	0	No
Algicola (Bacteria)	2.4713e-05	0	No
Piscirickettsia (Bacteria)	2.4711e-05	0	No
Halorhabdus (Archaea)	2.4676e-05	0	No
Tateyamaria (Bacteria)	2.4613e-05	0	No
Candidatus_Methylopumilus (Bacteria)	2.4569e-05	0	No
Nereida (Bacteria)	2.4303e-05	0	No
Mesoaciditoga (Bacteria)	2.422e-05	0	No
Methanofollis (Archaea)	2.3801e-05	0	No
Halocynthiibacter (Bacteria)	2.3706e-05	0	No
Thermoproteus (Archaea)	2.3626e-05	0	No
Sediminimonas (Bacteria)	2.3626e-05	0	No
Reinekea (Bacteria)	2.356e-05	0	No
Desulfurella (Bacteria)	2.3496e-05	0	No
Carboxydothermus (Bacteria)	2.3492e-05	0	No
Halopenitus (Archaea)	2.3361e-05	0	No
Filomicrobium (Bacteria)	2.3273e-05	0	No
Salinarchaeum (Archaea)	2.3225e-05	0	No
Halobiforma (Archaea)	2.3042e-05	0	No
Waddlia (Bacteria)	2.2692e-05	0	No
Anaplasmataceae (Bacteria)	2.2208e-05	0	No
Archaeoglobus (Archaea)	2.1731e-05	0	No
Schlesneria (Bacteria)	2.1574e-05	0	No
Candidatus_Magnetobacterium (Bacteria)	2.1562e-05	0	No
Brackiella (Bacteria)	2.1557e-05	0	No
Methylacidiphilum (Bacteria)	2.1043e-05	0	No
Herbiconiux (Bacteria)	2.0832e-05	0	No
Salinimonas (Bacteria)	2.0704e-05	0	No
Taylorella (Bacteria)	2.07e-05	0	No
Lacticigenium (Bacteria)	2.0655e-05	0	No
unclassified_dsDNA_viruses (Viruses)	2.0536e-05	0	No
Acidothermus (Bacteria)	1.9854e-05	0	No
Bdellovibrionales (Bacteria)	1.9792e-05	0	No
Alkanindiges (Bacteria)	1.9506e-05	0	No
Gayadomonas (Bacteria)	1.9493e-05	0	No
Haloterrigena (Archaea)	1.9209e-05	0	No
Holosporaceae (Bacteria)	1.9141e-05	0	No
Roseibacterium (Bacteria)	1.8302e-05	0	No
Deefgea (Bacteria)	1.8211e-05	0	No
Poxviridae (Viruses)	1.8014e-05	0	No
Candidatus_Hamiltonella (Bacteria)	1.7946e-05	0	No
Phaseolibacter (Bacteria)	1.7503e-05	0	No
Aquaspirillum (Bacteria)	1.7444e-05	0	No
Yaniella (Bacteria)	1.7409e-05	0	No
Croceitalea (Bacteria)	1.7332e-05	0	No
Thioploca (Bacteria)	1.729e-05	0	No
Sanguibacter (Bacteria)	1.7256e-05	0	No
Roseivirga (Bacteria)	1.7122e-05	0	No
Melioribacter (Bacteria)	1.6834e-05	0	No
Arenitalea (Bacteria)	1.6583e-05	0	No
Thermofilum (Archaea)	1.6161e-05	0	No
Thermomicrobia (Bacteria)	1.5861e-05	0	No
Flaviramulus (Bacteria)	1.573e-05	0	No
Simkania (Bacteria)	1.5664e-05	0	No
Pyrodictium (Archaea)	1.5613e-05	0	No
Marinagarivorans (Bacteria)	1.5515e-05	0	No
Parachlamydiaceae (Bacteria)	1.5455e-05	0	No
Methanomicrobium (Archaea)	1.5425e-05	0	No
Diplorickettsia (Bacteria)	1.5118e-05	0	No
Leucothrix (Bacteria)	1.5098e-05	0	No
Candidatus_Portiera (Bacteria)	1.447e-05	0	No
Eudoraea (Bacteria)	1.4377e-05	0	No
Methanohalobium (Archaea)	1.4055e-05	0	No
Candidatus_Neoehrlichia (Bacteria)	1.4034e-05	0	No
Halalkalicoccus (Archaea)	1.3944e-05	0	No
Coxiella (Bacteria)	1.3787e-05	0	No
Methanococcoides (Archaea)	1.3748e-05	0	No
Circoviridae (Viruses)	1.3269e-05	0	No
Hydrogenovibrio (Bacteria)	1.2901e-05	0	No
Zooshikella (Bacteria)	1.273e-05	0	No
Desulfocapsa (Bacteria)	1.2669e-05	0	No
Thermovirga (Bacteria)	1.2532e-05	0	No
Polydnaviridae (Viruses)	1.2091e-05	0	No
Fervidobacteriaceae (Bacteria)	1.1702e-05	0	No
Geoglobus (Archaea)	1.1699e-05	0	No
Acidilobus (Archaea)	1.1524e-05	0	No
Borreliaceae (Bacteria)	1.1191e-05	0	No
Smacovirusgroup (Viruses)	1.1102e-05	0	No
Salsuginibacillus (Bacteria)	1.1087e-05	0	No
Nitrososphaera (Archaea)	1.0913e-05	0	No
Thalassotalea (Bacteria)	1.087e-05	0	No
Fluoribacter (Bacteria)	1.0845e-05	0	No
Flexistipes (Bacteria)	1.0786e-05	0	No
Streptococcus_phage_20617 (Viruses)	1.0724e-05	0	No
Ferrimicrobium (Bacteria)	1.0592e-05	0	No
Neochlamydia (Bacteria)	1.0444e-05	0	No
Baculoviridae (Viruses)	1.0237e-05	0	No
Sulfolobus (Archaea)	1.0079e-05	0	No
Colwelliaceae (Bacteria)	9.941e-06	0	No
Methanothermococcus (Archaea)	9.774e-06	0	No
Desulfurellaceae (Bacteria)	9.773e-06	0	No
Iridoviridae (Viruses)	9.441e-06	0	No
Aestuariibacter (Bacteria)	9.238e-06	0	No
Candidatus_Brocadiaceae (Bacteria)	9.202e-06	0	No
Promicromonosporaceae (Bacteria)	8.921e-06	0	No
Halobacteroidaceae (Bacteria)	8.847e-06	0	No
Caldisphaera (Archaea)	8.685e-06	0	No
Halogranum (Archaea)	8.226e-06	0	No
Beggiatoa (Bacteria)	8.001e-06	0	No
Criblamydia (Bacteria)	7.949e-06	0	No
Geodermatophilaceae (Bacteria)	7.916e-06	0	No
Alysiella (Bacteria)	7.528e-06	0	No
Sediminibacillus (Bacteria)	7.477e-06	0	No
Candidatus_Paracaedibacteraceae (Bacteria)	7.427e-06	0	No
Methylophilales (Bacteria)	7.358e-06	0	No
Holospora (Bacteria)	7.176e-06	0	No
Thermotogaceae (Bacteria)	6.875e-06	0	No
Thalassobium (Bacteria)	6.709e-06	0	No
Aquifex (Bacteria)	6.609e-06	0	No
Aquificae (Bacteria)	6.572e-06	0	No
Tatlockia (Bacteria)	6.529e-06	0	No
unclassified_bacterial_viruses (Viruses)	6.514e-06	0	No
Methanosphaerula (Archaea)	6.422e-06	0	No
Natrialbaceae (Archaea)	6.381e-06	0	No
unclassified_dsDNA_phages (Viruses)	6.04e-06	0	No
Acidianus (Archaea)	5.985e-06	0	No
Natronomonas (Archaea)	5.885e-06	0	No
Lactobacillus_prophage_Lj771 (Viruses)	5.873e-06	0	No
Aliiglaciecola (Bacteria)	5.866e-06	0	No
Acidobacteriaceae (Bacteria)	5.624e-06	0	No
Rickettsiaceae (Bacteria)	5.397e-06	0	No
Chitinophagaceae (Bacteria)	5.39e-06	0	No
Neorickettsia (Bacteria)	5.36e-06	0	No
Torulaspora_delbrueckii_dsRNA_Mbarr-1_killer_virus (Viruses)	5.352e-06	0	No
Ignavibacteriales (Bacteria)	5.179e-06	0	No
Pyrobaculum (Archaea)	5.073e-06	0	No
Methanomethylovorans (Archaea)	5.022e-06	0	No
Hellea (Bacteria)	5.02e-06	0	No
Cardiobacteriaceae (Bacteria)	4.886e-06	0	No
Rhodanobacteraceae (Bacteria)	4.835e-06	0	No
Pyrococcus (Archaea)	4.785e-06	0	No
Haloplanus (Archaea)	4.671e-06	0	No
Methanosalsum (Archaea)	4.652e-06	0	No
Thermomonosporaceae (Bacteria)	4.562e-06	0	No
Beijerinckiaceae (Bacteria)	4.475e-06	0	No
Nudiviridae (Viruses)	4.471e-06	0	No
Solirubrobacterales (Bacteria)	4.327e-06	0	No
Parachlamydia (Bacteria)	4.035e-06	0	No
Orbaceae (Bacteria)	3.861e-06	0	No
Natronobacterium (Archaea)	3.807e-06	0	No
Streptococcus_phage_phiARI0131-2 (Viruses)	3.591e-06	0	No
Methermicoccus (Archaea)	3.586e-06	0	No
Ignicoccus (Archaea)	3.485e-06	0	No
Methanolinea (Archaea)	3.33e-06	0	No
Halarchaeum (Archaea)	3.171e-06	0	No
Ferroplasma (Archaea)	3.059e-06	0	No
Pyrolobus (Archaea)	3.056e-06	0	No
Brucellaceae (Bacteria)	2.964e-06	0	No
Nautiliaceae (Bacteria)	2.878e-06	0	No
Parachlamydiales (Bacteria)	2.857e-06	0	No
Acidimicrobiales (Bacteria)	2.856e-06	0	No
Succinivibrionaceae (Bacteria)	2.685e-06	0	No
Methanothermus (Archaea)	2.604e-06	0	No
Coronaviridae (Viruses)	2.561e-06	0	No
Methanospirillum (Archaea)	2.468e-06	0	No
Hydrogenobaculum (Bacteria)	2.429e-06	0	No
Salmonella_phage_64795_sal3 (Viruses)	2.352e-06	0	No
Hydrogenobacter (Bacteria)	2.205e-06	0	No
Candidatus_Aquiluna (Bacteria)	2.188e-06	0	No
Methanolacinia (Archaea)	2.147e-06	0	No
Chlorobiaceae (Bacteria)	2.145e-06	0	No
Candidatus_Korarchaeota (Archaea)	2.138e-06	0	No
Polyangiaceae (Bacteria)	2.127e-06	0	No
Candidatus_Odyssella (Bacteria)	2.068e-06	0	No
Hypoviridae (Viruses)	1.994e-06	0	No
Streptococcus_phage_phiARI0131-1 (Viruses)	1.947e-06	0	No
Adenoviridae (Viruses)	1.917e-06	0	No
Metallosphaera (Archaea)	1.907e-06	0	No
Haloquadratum (Archaea)	1.864e-06	0	No
Methanothermobacter (Archaea)	1.836e-06	0	No
Thermotogales (Bacteria)	1.83e-06	0	No
Palaeococcus (Archaea)	1.824e-06	0	No
Rickettsiales (Bacteria)	1.814e-06	0	No
Halostagnicola (Archaea)	1.802e-06	0	No
Streptococcus_phage_phiARI0462 (Viruses)	1.774e-06	0	No
Francisellaceae (Bacteria)	1.752e-06	0	No
Streptococcus_phage_phiARI0460-1 (Viruses)	1.692e-06	0	No
Methylococcaceae (Bacteria)	1.684e-06	0	No
Intrasporangiaceae (Bacteria)	1.67e-06	0	No
Nitrosomonadaceae (Bacteria)	1.654e-06	0	No
Methanohalophilus (Archaea)	1.621e-06	0	No
Streptococcus_phage_K13 (Viruses)	1.6e-06	0	No
Thermoplasmata (Archaea)	1.466e-06	0	No
Alicyclobacillaceae (Bacteria)	1.355e-06	0	No
Candidatus_Methanoperedens (Archaea)	1.308e-06	0	No
Mollivirus_sibericum (Viruses)	1.302e-06	0	No
Saccharospirillaceae (Bacteria)	1.192e-06	0	No
Staphylothermus (Archaea)	1.159e-06	0	No
Chloroflexales (Bacteria)	1.128e-06	0	No
Archangiaceae (Bacteria)	1.12e-06	0	No
Pasteurellaceae (Bacteria)	1.12e-06	0	No
Ascoviridae (Viruses)	1.074e-06	0	No
Bernardetiaceae (Bacteria)	1.021e-06	0	No
Morganellaceae (Bacteria)	1.01e-06	0	No
Streptococcus_phage_phiBHN167 (Viruses)	1.003e-06	0	No
Alcaligenaceae (Bacteria)	9.93e-07	0	No
Streptococcus_phage_phiARI0004 (Viruses)	9.31e-07	0	No
Sphingobacteriaceae (Bacteria)	8.94e-07	0	No
Nimaviridae (Viruses)	8.94e-07	0	No
Moraxellaceae (Bacteria)	8.52e-07	0	No
Leuconostocaceae (Bacteria)	8.24e-07	0	No
Catenulisporales (Bacteria)	8.14e-07	0	No
Aurantimonadaceae (Bacteria)	7.9e-07	0	No
Piscirickettsiaceae (Bacteria)	7.17e-07	0	No
Propionibacteriaceae (Bacteria)	7.06e-07	0	No
Vulcanisaeta (Archaea)	6.79e-07	0	No
Myxococcales (Bacteria)	6.65e-07	0	No
Cyclobacteriaceae (Bacteria)	6.61e-07	0	No
Campylobacterales (Bacteria)	6.53e-07	0	No
Sinobacteraceae (Bacteria)	6.53e-07	0	No
Gallionellaceae (Bacteria)	6.35e-07	0	No
Aquificaceae (Bacteria)	6.26e-07	0	No
Enterococcus_phage_EF62phi (Viruses)	6.24e-07	0	No
Viruses (Viruses)	6.19e-07	0	No
Streptococcus_phage_IC1 (Viruses)	6.07e-07	0	No
Thermogladius (Archaea)	5.98e-07	0	No
Streptosporangiaceae (Bacteria)	5.88e-07	0	No
Streptococcus_phage_phiARI0468-2 (Viruses)	5.72e-07	0	No
Planctomycetaceae (Bacteria)	5.3e-07	0	No
Cytophagaceae (Bacteria)	5.28e-07	0	No
Epsilonproteobacteria (Bacteria)	5.22e-07	0	No
Chlamydiia (Bacteria)	5.09e-07	0	No
Entomoplasmatales (Bacteria)	5.06e-07	0	No
Methanomicrobiaceae (Archaea)	5.02e-07	0	No
Hyperthermus (Archaea)	4.94e-07	0	No
Aquificales (Bacteria)	4.78e-07	0	No
Isosphaeraceae (Bacteria)	4.65e-07	0	No
Papillomaviridae (Viruses)	4.62e-07	0	No
Desulfarculaceae (Bacteria)	4.48e-07	0	No
Leptotrichiaceae (Bacteria)	4.44e-07	0	No
Hytrosaviridae (Viruses)	4.42e-07	0	No
Polyomaviridae (Viruses)	4.34e-07	0	No
Streptococcus_phage_DCC1738 (Viruses)	4.32e-07	0	No
Picornavirales (Viruses)	4.24e-07	0	No
Neisseriaceae (Bacteria)	4.14e-07	0	No
Thermoanaerobacteraceae (Bacteria)	4.03e-07	0	No
Thermoprotei (Archaea)	3.97e-07	0	No
Peribunyaviridae (Viruses)	3.84e-07	0	No
Micromonosporaceae (Bacteria)	3.62e-07	0	No
Alphaflexiviridae (Viruses)	3.5e-07	0	No
Hyphomonadaceae (Bacteria)	3.49e-07	0	No
Enterovirus (Viruses)	3.33e-07	0	No
Myxococcaceae (Bacteria)	3.24e-07	0	No
Entomoplasmataceae (Bacteria)	3.2e-07	0	No
Methylophilaceae (Bacteria)	3.15e-07	0	No
Nocardiopsaceae (Bacteria)	3.13e-07	0	No
Cellvibrionaceae (Bacteria)	3.09e-07	0	No
Kosmotogaceae (Bacteria)	3.07e-07	0	No
Haloferacales (Archaea)	3e-07	0	No
Hydrogenothermaceae (Bacteria)	2.98e-07	0	No
unclassified_RNA_viruses_ShiM-2016 (Viruses)	2.85e-07	0	No
Aquamavirus (Viruses)	2.81e-07	0	No
Ferroglobus (Archaea)	2.78e-07	0	No
Acidiplasma (Archaea)	2.7e-07	0	No
Herbevirus (Viruses)	2.67e-07	0	No
Planococcaceae (Bacteria)	2.64e-07	0	No
Yersiniaceae (Bacteria)	2.62e-07	0	No
Erythrobacteraceae (Bacteria)	2.41e-07	0	No
Nitrospiraceae (Bacteria)	2.4e-07	0	No
Sphingomonadaceae (Bacteria)	2.39e-07	0	No
Desulfurobacteriaceae (Bacteria)	2.37e-07	0	No
Methanomassiliicoccaceae (Archaea)	2.34e-07	0	No
Acetobacteraceae (Bacteria)	2.3e-07	0	No
Oxalobacteraceae (Bacteria)	2.28e-07	0	No
Marinilabiliales (Bacteria)	2.23e-07	0	No
Nocardioidaceae (Bacteria)	2.07e-07	0	No
Halanaerobiaceae (Bacteria)	2.04e-07	0	No
unclassified_ssDNA_viruses (Viruses)	2.01e-07	0	No
Acholeplasmataceae (Bacteria)	1.95e-07	0	No
Chromobacteriaceae (Bacteria)	1.9e-07	0	No
Retroviridae (Viruses)	1.84e-07	0	No
Mycoplasmataceae (Bacteria)	1.83e-07	0	No
Thermodesulfobacteriaceae (Bacteria)	1.8e-07	0	No
Chromatiaceae (Bacteria)	1.75e-07	0	No
Peptoniphilaceae (Bacteria)	1.71e-07	0	No
Rhodobiaceae (Bacteria)	1.71e-07	0	No
Vibrionaceae (Bacteria)	1.68e-07	0	No
Legionellaceae (Bacteria)	1.63e-07	0	No
Dermatophilaceae (Bacteria)	1.6e-07	0	No
Caulobacteraceae (Bacteria)	1.58e-07	0	No
Haloferacaceae (Archaea)	1.56e-07	0	No
Aerococcaceae (Bacteria)	1.47e-07	0	No
Rhodocyclaceae (Bacteria)	1.45e-07	0	No
Tissierellia (Bacteria)	1.43e-07	0	No
Streptococcus_phage_phiARI0031 (Viruses)	1.43e-07	0	No
Geminiviridae (Viruses)	1.41e-07	0	No
Halobacteriales (Archaea)	1.34e-07	0	No
Marinilabiliaceae (Bacteria)	1.33e-07	0	No
Xanthomonadaceae (Bacteria)	1.27e-07	0	No
Rhodospirillaceae (Bacteria)	1.23e-07	0	No
Sulfolobaceae (Archaea)	1.18e-07	0	No
Campylobacteraceae (Bacteria)	1.17e-07	0	No
Picrophilus (Archaea)	1.12e-07	0	No
Ktedonobacteria (Bacteria)	1.07e-07	0	No
Halorubraceae (Archaea)	1.05e-07	0	No
Sphaerobacteraceae (Bacteria)	1.05e-07	0	No
Fusobacteriales (Bacteria)	1.05e-07	0	No
Erwiniaceae (Bacteria)	1.02e-07	0	No
Acidobacteria (Bacteria)	9.9e-08	0	No
Verrucomicrobiaceae (Bacteria)	9.7e-08	0	No
Spirochaetia (Bacteria)	8.9e-08	0	No
Betaflexiviridae (Viruses)	8.8e-08	0	No
Staphylococcus_phage_phi2958PVL (Viruses)	8.7e-08	0	No
Halanaerobiales (Bacteria)	8.6e-08	0	No
Holophagaceae (Bacteria)	8.4e-08	0	No
Orthotospovirus (Viruses)	8.4e-08	0	No
Thermaceae (Bacteria)	8.2e-08	0	No
Microbacteriaceae (Bacteria)	8e-08	0	No
Rhizobiaceae (Bacteria)	8e-08	0	No
Orthobunyavirus (Viruses)	8e-08	0	No
Alphacoronavirus (Viruses)	7.9e-08	0	No
Aeropyrum (Archaea)	7.7e-08	0	No
Thermosphaera (Archaea)	7.7e-08	0	No
Chrysiogenaceae (Bacteria)	7.7e-08	0	No
Synergistaceae (Bacteria)	7.7e-08	0	No
Helicobacteraceae (Bacteria)	7.6e-08	0	No
Ectothiorhodospiraceae (Bacteria)	7.6e-08	0	No
Sodalis_phage_phiSG1 (Viruses)	7.6e-08	0	No
Halobacteriaceae (Archaea)	7.5e-08	0	No
Verrucomicrobiales (Bacteria)	7.4e-08	0	No
Fusobacteriaceae (Bacteria)	7.3e-08	0	No
Tectiviridae (Viruses)	7.2e-08	0	No
Methanosarcinaceae (Archaea)	7.1e-08	0	No
Budviciaceae (Bacteria)	6.9e-08	0	No
Synechococcus_phage_S-CAM3 (Viruses)	6.9e-08	0	No
Satellite_Nucleic_Acids (Viruses)	6.8e-08	0	No
Parvoviridae (Viruses)	6.7e-08	0	No
Reoviridae (Viruses)	6.4e-08	0	No
Nocardiaceae (Bacteria)	6.3e-08	0	No
Thermococcaceae (Archaea)	6.1e-08	0	No
Saprospirales (Bacteria)	5.8e-08	0	No
Desulfobacteraceae (Bacteria)	5.6e-08	0	No
Iflavirus (Viruses)	5.6e-08	0	No
Kineosporiaceae (Bacteria)	5.3e-08	0	No
Gammacoronavirus (Viruses)	5.3e-08	0	No
Acidimicrobiaceae (Bacteria)	5.1e-08	0	No
Desulfohalobiaceae (Bacteria)	4.9e-08	0	No
Syntrophomonadaceae (Bacteria)	4.8e-08	0	No
Alteromonadaceae (Bacteria)	4.8e-08	0	No
Prolixibacteraceae (Bacteria)	4.7e-08	0	No
Staphylococcus_phage_tp310-3 (Viruses)	4.6e-08	0	No
Methylocystaceae (Bacteria)	4.3e-08	0	No
Chrysoviridae (Viruses)	4.2e-08	0	No
Gemykrogvirus (Viruses)	4.1e-08	0	No
Thermoanaerobacterales_Family_III._Incertae_Sedis (Bacteria)	4e-08	0	No
Thermotogae (Bacteria)	4e-08	0	No
Gemyvongvirus (Viruses)	4e-08	0	No
Pseudonocardiaceae (Bacteria)	3.9e-08	0	No
Tenericutes (Bacteria)	3.9e-08	0	No
Bradyrhizobiaceae (Bacteria)	3.7e-08	0	No
Flammeovirgaceae (Bacteria)	3.6e-08	0	No
Thiotrichales (Bacteria)	3.6e-08	0	No
Tolecusatellitidae (Viruses)	3.6e-08	0	No
Caulimoviridae (Viruses)	3.5e-08	0	No
Deferribacteraceae (Bacteria)	3.3e-08	0	No
Peptococcaceae (Bacteria)	3.3e-08	0	No
Desulfobulbaceae (Bacteria)	3.1e-08	0	No
Rubulavirus (Viruses)	3.1e-08	0	No
Picornaviridae (Viruses)	3.1e-08	0	No
Ligamenvirales (Viruses)	3e-08	0	No
Desulfurococcaceae (Archaea)	2.9e-08	0	No
Glycomycetaceae (Bacteria)	2.9e-08	0	No
Desulfuromonadales (Bacteria)	2.8e-08	0	No
Halomonadaceae (Bacteria)	2.7e-08	0	No
Pseudoalteromonadaceae (Bacteria)	2.5e-08	0	No
Cellvibrionales (Bacteria)	2.4e-08	0	No
unclassified_dsRNA_viruses (Viruses)	2.3e-08	0	No
Chloroflexi (Bacteria)	2.2e-08	0	No
Tenuivirus (Viruses)	2e-08	0	No
Sporomusaceae (Bacteria)	1.7e-08	0	No
Frankiales (Bacteria)	1.6e-08	0	No
Leptopilina_boulardi_filamentous_virus (Viruses)	1.3e-08	0	No
Mollicutes (Bacteria)	1.2e-08	0	No
Marseilleviridae (Viruses)	1.1e-08	0	No
Methanocaldococcaceae (Archaea)	6e-09	0	No
Thermoproteaceae (Archaea)	5e-09	0	No
Pseudomonas_phage_phiPto-bp6g (Viruses)	5e-09	0	No
Halobacteria (Archaea)	0	0	No
Streptosporangiales (Bacteria)	0	0	No
Thermoanaerobacterales (Bacteria)	0	0	No
Xanthomonadales (Bacteria)	0	0	No
Gemycircularvirus (Viruses)	0	0	No
Sphaerolipoviridae (Viruses)	0	0	No
Metapneumovirus (Viruses)	0	0	No
Pseudoalteromonas_phage_BS5 (Viruses)	0	0	No
Streptococcus_phage_phiARI0468-1 (Viruses)	0	0	No
