# Supplementary material for: Taxonomic signatures of cause-specific mortality risk in human gut microbiome
Source: Nat Commun. 2021 May 11;12:2671. doi: 10.1038/s41467-021-22962-y (PMC8113604; doi:10.1038/s41467-021-22962-y)
Supplement: Supplementary file 6 — Supplementary Data 3 [file 41467_2021_22962_MOESM6_ESM.xlsx]

## Sheet: S5
Genus	Loading	Principal axis
Methanobrevibacter smithii (Archaea)	0.078	PC1
Thermoanaerobacter kivui	0.058	PC1
Caloranaerobacter azorensis	0.053	PC1
Desulfococcus multivorans	0.053	PC1
Ochrobactrum anthropi	0.047	PC1
Thermobacillus composti	0.047	PC1
Caldicoprobacter oshimai	0.046	PC1
Myxococcus stipitatus	0.045	PC1
Desulfovibrio alkalitolerans	0.044	PC1
Syntrophomonas zehnderi	0.043	PC1
Clostridium sp. CL-6	0.043	PC1
Clostridium sp. mt5	0.043	PC1
Gloeobacter violaceus	0.043	PC1
Pseudomonas knackmussii	0.042	PC1
Weeksella virosa	0.041	PC1
Desulfotomaculum acetoxidans	0.041	PC1
Myxococcus fulvus	0.041	PC1
Rhizobium sp. LC145	0.04	PC1
Candidatus Solibacter usitatus	0.04	PC1
Cyanobacteria	−0.055	PC1
Cellulomonas carbonis	0.106	PC2
Prevotella bryantii	0.104	PC2
Prevotella loescheii	0.1	PC2
Prevotella sp. S7-1-8	0.098	PC2
Prevotella copri	0.098	PC2
Prevotella ruminicola	0.095	PC2
Prevotella paludivivens	0.095	PC2
Prevotella saccharolytica	0.094	PC2
Prevotella micans	0.093	PC2
Prevotella albensis	0.091	PC2
Prevotella sp. P4-76	0.09	PC2
Prevotella nigrescens	0.09	PC2
Prevotella oulorum	0.088	PC2
Prevotella baroniae	0.087	PC2
Prevotella histicola	0.084	PC2
Prevotella oralis	0.084	PC2
Prevotella oris	0.083	PC2
Prevotella pallens	0.083	PC2
Prevotella aurantiaca	0.082	PC2
Prevotella oryzae	0.082	PC2
Shigella flexneri	0.106	PC3
Shigella dysenteriae	0.098	PC3
Kluyvera intermedia	0.085	PC3
Klebsiella aerogenes	0.083	PC3
Enterobacter lignolyticus	0.078	PC3
Kluyvera cryocrescens	0.078	PC3
Shimwellia blattae	0.077	PC3
Klebsiella sp. RIT-PI-d	0.075	PC3
Chelativorans sp. J32	0.075	PC3
Salmonella enterica	0.072	PC3
Klebsiella oxytoca	0.072	PC3
Escherichia coli	0.071	PC3
Trabulsiella odontotermitis	0.071	PC3
Siccibacter turicensis	0.071	PC3
Kluyvera ascorbata	0.071	PC3
Kosakonia sacchari	0.069	PC3
Cedecea neteri	0.068	PC3
Citrobacter amalonaticus	0.068	PC3
Aggregatibacter aphrophilus	−0.079	PC3
Haemophilus influenzae	−0.085	PC3
