# Supplementary material for: Taxonomic signatures of cause-specific mortality risk in human gut microbiome
Source: Nat Commun. 2021 May 11;12:2671. doi: 10.1038/s41467-021-22962-y (PMC8113604; doi:10.1038/s41467-021-22962-y)
Supplement: Supplementary file 8 — Supplementary Data 5 [file 41467_2021_22962_MOESM8_ESM.xlsx]

## Sheet: S8
Feature	Microbiome	Covariates	Microbiome and Covariates
Baseline Age		0.13817	0.07449
Systolic Blood Pressure		0.01019	0.01098
Male sex		0.01753	0.00965
Antihypertensive Medication		0.00517	0.00434
Diabetes		0.00618	0.00352
Smoking		0.01549	0.00325
Butyricimonas	0.00151		0.00133
Escherichia	0.00204		0.00114
Parasutterella	0.00126		0.00101
Anaerostipes	0.00478		0.00094
Marvinbryantia	0.00189		0.00086
Faecalitalea	0.00014		0.00075
Catenibacterium	0.0008		0.00072
Paraprevotella	0.00041		0.00071
Sellimonas	0.00078		0.0007
Faecalicoccus	0.00064		0.00067
Antineoplastic or immunomodulating agents		0.0008	0.00065
Shigella	0.00106		0.00065
Holdemanella	0.00145		0.00064
Intestinibacter	0.00102		0.00063
Actinomyces	0.00101		0.00061
Desulfovibrio	0.00069		0.0006
Streptococcus	0.00011		0.00055
Kluyvera	0.00146		0.00052
Enterobacter	0.00109		0.00048
Cellulomonas	0.00074		0.00048
Methanomassiliicoccus (Archaea)	0.00017		0.00046
Eisenbergiella	0.00043		0.00045
Lactococcus	0.00179		0.00043
Phascolarctobacterium	0.00086		0.00042
Klebsiella	0.00146		0.00041
Anaerotruncus	-0.00078		0.0004
Mitsuokella	0.00044		0.00038
Caudovirales (Viruses)	0.00086		0.00035
BMI		-0.00166	0.00034
Methanobrevibacter (Archaea)	0.00003		0.00034
Faecalibacterium	0.00008		0.00034
Butyricicoccus	0.00026		0.00032
Roseburia	0.0001		0.00027
Dorea	0.00066		0.00026
Bifidobacterium	0.00081		0.00026
Prevotella	0.00051		0.00026
Veillonella	0.00028		0.00024
Bacteroides	0.00022		0.00021
Lachnoclostridium	0.00048		0.00021
Turicibacter	0.00011		0.00018
Eubacterium	0.00057		0.00016
Dialister	0.00141		0.00015
Erysipelatoclostridium	0.00054		0.00015
Alistipes	0.00018		0.00014
Faecalicatena	0.00025		0.00014
Enterococcus	0.00009		0.00014
Tyzzerella	-0.00043		0.00013
Oscillibacter	0.00022		0.00013
Haemophilus	-0.00003		0.00012
Parabacteroides	-0.00025		0.00007
Megasphaera	0.00033		0.00006
Dielma	-0.00018		0.00006
Akkermansia	0.00062		0.00006
Hungatella	0.00053		0.00006
Lactobacillus	0.00071		0.00005
Coprobacillus	-0.00001		0.00005
Clostridioides	0.00066		0.00004
Fournierella	0.00023		0.00003
Barnesiella	-0.0011		0.00003
Ruthenibacterium	0.00054		<0.00001
Megamonas	-0.00007		<0.00001
Citrobacter	0.0004		-0.00005
Blautia	0.00079		-0.00006
Sanguibacteroides	0.00008		-0.00006
Senegalimassilia	0.00042		-0.00006
Collinsella	0.00072		-0.00009
Butyrivibrio	-0.00018		-0.00011
Phocea	0.00052		-0.00012
Odoribacter	0.00064		-0.00012
Coprobacter	0.00016		-0.00014
Porphyromonas	-0.00009		-0.00016
Enorma	0.00029		-0.00017
Ruminococcus	0.00009		-0.00018
Alloprevotella	-0.00064		-0.00019
Eggerthella	0.00016		-0.0002
Coprococcus	0.00025		-0.00024
Gordonibacter	-0.00042		-0.00025
Ruminiclostridium	0.0001		-0.00027
Solobacterium	0.00029		-0.00028
Bilophila	0.00015		-0.00029
Adlercreutzia	0.00081		-0.00029
Sutterella	-0.00044		-0.00031
Bittarella	0.00053		-0.00033
Tannerella	-0.00013		-0.00033
Johnsonella	-0.00011		-0.00034
Clostridium	-0.00004		-0.00035
Holdemania	0.00019		-0.00036
Acidaminococcus	0.0004		-0.00037
Halapricum (Archaea)	0.00006		-0.00037
Acetivibrio	0.00036		-0.00038
Lachnoanaerobaculum	-0.00028		-0.00039
Subdoligranulum	0.00012		-0.0005
Dakarella	-0.00019		-0.00051
Leuconostoc
