# Supplementary material for: Taxonomic signatures of cause-specific mortality risk in human gut microbiome
Source: Nat Commun. 2021 May 11;12:2671. doi: 10.1038/s41467-021-22962-y (PMC8113604; doi:10.1038/s41467-021-22962-y)
Supplement: Supplementary file 9 — Supplementary Data 6 [file 41467_2021_22962_MOESM9_ESM.xlsx]

## Sheet: S9
	Halapricum (Archaea)	Methanobrevibacter (Archaea)	Methanomassiliicoccus (Archaea)	Actinomyces (Bacteria)	Bifidobacterium (Bacteria)	Cellulomonas (Bacteria)	Collinsella (Bacteria)	Enorma (Bacteria)	Senegalimassilia (Bacteria)	Adlercreutzia (Bacteria)	Eggerthella (Bacteria)	Gordonibacter (Bacteria)	Bacteroides (Bacteria)	Barnesiella (Bacteria)	Coprobacter (Bacteria)	Butyricimonas (Bacteria)	Odoribacter (Bacteria)	Porphyromonas (Bacteria)	Sanguibacteroides (Bacteria)	Alloprevotella (Bacteria)	Paraprevotella (Bacteria)	Prevotella (Bacteria)	Alistipes (Bacteria)	Parabacteroides (Bacteria)	Tannerella (Bacteria)	Enterococcus (Bacteria)	Lactobacillus (Bacteria)	Lactococcus (Bacteria)	Streptococcus (Bacteria)	Butyricicoccus (Bacteria)	Clostridium (Bacteria)	Hungatella (Bacteria)	Eubacterium (Bacteria)	Anaerostipes (Bacteria)	Blautia (Bacteria)	Butyrivibrio (Bacteria)	Coprococcus (Bacteria)	Dorea (Bacteria)	Eisenbergiella (Bacteria)	Faecalicatena (Bacteria)	Johnsonella (Bacteria)	Lachnoanaerobaculum (Bacteria)	Lachnoclostridium (Bacteria)	Marvinbryantia (Bacteria)	Roseburia (Bacteria)	Sellimonas (Bacteria)	Tyzzerella (Bacteria)	Oscillibacter (Bacteria)	Clostridioides (Bacteria)
Halapricum (Archaea)	1	0	0	0	0	0	0	0	0	0	0	0	0	0	0	0	0	0	0	0	0	0	0	0	0	0	0	0	0	0	0	0	0	0	0	0	0	0	0	0	0	0	0	0	0	0	0	0	0
Methanobrevibacter (Archaea)	0	1	0	0	0	0	0	0	0	0	0	0	0	0	0	0	0	0	0	0	0	0	0	0	0	0	0	0	0	0	0	0	0	0	0	0	0	0	0	0	0	0	0	0	0	0	0	0	0
Methanomassiliicoccus (Archaea)	0	0	1	0	0	0	0	0	0	0	0	0	0	0	0	0	0	0	0	0	0	0	0	0	0	0	0	0	0	0	0	0	0	0	0	0	0	0	0	0	0	0	0	0	0	0	0	0	0
Actinomyces (Bacteria)	0	0	0	1	0	0	0	0	0	0	0	0	0	0	0	0	0	0	0	0	0	0	0	0	0	0	0	0	0	0	0	0	0	0	0	0	0	0	0	0	0	0	0	0	0	0	0	0	0
Bifidobacterium (Bacteria)	0	0	0	0	1	0	0	0	0	0	0	0	0	0	0	0	0	0	0	0	0	0	0	0	0	0	0	0	0	0	0	0	0	0	0	0	0	0	0	0	0	0	0	0	0	0	0	0	0
Cellulomonas (Bacteria)	0	0	0	0	0	1	5.62e-34	0	4.17e-36	0	-9.47e-26	-1.69e-27	3.41e-23	0	1.58e-23	0	0	2.86e-23	0	1.58e-23	0	0.0974652	0	4.55e-25	5.06e-24	0	0	0	0	-3.44e-23	0	-1.09e-19	0	-2.16e-19	-1.21e-19	0	-4.42e-27	-2.38e-28	-2.24e-32	-6.59e-20	0	0	-3.07e-20	0	-5.97e-26	-1.92e-21	-5.34e-21	0	0
Collinsella (Bacteria)	0	0	0	0	0	5.62e-34	1	0	0.00741318	0	-2e-34	-3.58e-36	1.56e-34	0	7.21e-35	0	0	1.31e-34	0	7.21e-35	0	5.48e-35	0	2.08e-36	2.31e-35	0	0	0	0	-6.04e-32	0	-2.11e-28	0	-4.18e-28	-2.34e-28	0	-5.34e-36	-2.88e-37	-4.35e-41	-1.28e-28	0	0	-5.95e-29	0	-1.11e-34	-3.71e-30	-1.04e-29	0	0
Enorma (Bacteria)	0	0	0	0	0	0	0	1	0	0	0	0	0	0	0	0	0	0	0	0	0	0	0	0	0	0	0	0	0	0	0	0	0	0	0	0	0	0	0	0	0	0	0	0	0	0	0	0	0
Senegalimassilia (Bacteria)	0	0	0	0	0	4.17e-36	0.00741318	0	1	0	-1.49e-36	-2.66e-38	1.16e-36	0	5.35e-37	0	0	9.72e-37	0	5.35e-37	0	4.06e-37	0	1.54e-38	1.72e-37	0	0	0	0	-4.48e-34	0	-1.56e-30	0	-3.1e-30	-1.74e-30	0	-3.96e-38	-2.14e-39	-3.22e-43	-9.47e-31	0	0	-4.41e-31	0	-8.26e-37	-2.75e-32	-7.68e-32	0	0
Adlercreutzia (Bacteria)	0	0	0	0	0	0	0	0	0	1	0	0	0	0	0	0	0	0	0	0	0	0	0	0	0	0	0	0	0	0	0	0	0	0	0	0	0	0	0	0	0	0	0	0	0	0	0	0	0
Eggerthella (Bacteria)	0	0	0	0	0	-9.47e-26	-2e-34	0	-1.49e-36	0	1	0.017881	-3.95e-27	0	-1.83e-27	0	0	-3.32e-27	0	-1.83e-27	0	-9.23e-27	0	-5.26e-29	-5.86e-28	0	0	0	0	9.12e-21	0	7.09e-16	0	1.09e-15	8.04e-16	0	7.88e-28	4.25e-29	8.64e-28	4.29e-16	0	0	1.95e-16	0	3.43e-23	1.22e-17	3.5e-17	0	0
Gordonibacter (Bacteria)	0	0	0	0	0	-1.69e-27	-3.58e-36	0	-2.66e-38	0	0.017881	1	-7.06e-29	0	-3.27e-29	0	0	-5.94e-29	0	-3.27e-29	0	-1.65e-28	0	-9.41e-31	-1.05e-29	0	0	0	0	1.63e-22	0	1.27e-17	0	1.95e-17	1.44e-17	0	1.41e-29	7.6e-31	1.54e-29	7.67e-18	0	0	3.48e-18	0	6.14e-25	2.17e-19	6.26e-19	0	0
Bacteroides (Bacteria)	0	0	0	0	0	3.41e-23	1.56e-34	0	1.16e-36	0	-3.95e-27	-7.06e-29	1	0	0.0262851	0	0	0.00682897	0	0.0767457	0	3.32e-24	0	0.0133247	0.0231704	0	0	0	0	-2.17e-24	0	-4.44e-21	0	-8.82e-21	-4.93e-21	0	-5.85e-28	-3.16e-29	-9.12e-34	-2.69e-21	0	0	-1.25e-21	0	-2.41e-27	-7.82e-23	-2.18e-22	0	0
Barnesiella (Bacteria)	0	0	0	0	0	0	0	0	0	0	0	0	0	1	0	0	0	0	0	0	0	0	0	0	0	0	0	0	0	0	0	0	0	0	0	0	0	0	0	0	0	0	0	0	0	0	0	0	0
Coprobacter (Bacteria)	0	0	0	0	0	1.58e-23	7.21e-35	0	5.35e-37	0	-1.83e-27	-3.27e-29	0.0262851	0	1	0	0	0.0176768	0	0.0158224	0	1.54e-24	0	0.000350243	0.00383445	0	0	0	0	-1e-24	0	-2.05e-21	0	-4.08e-21	-2.28e-21	0	-2.7e-28	-1.46e-29	-4.22e-34	-1.24e-21	0	0	-5.79e-22	0	-1.11e-27	-3.62e-23	-1.01e-22	0	0
Butyricimonas (Bacteria)	0	0	0	0	0	0	0	0	0	0	0	0	0	0	0	1	0	0	0	0	0	0	0	0	0	0	0	0	0	0	0	0	0	0	0	0	0	0	0	0	0	0	0	0	0	0	0	0	0
Odoribacter (Bacteria)	0	0	0	0	0	0	0	0	0	0	0	0	0	0	0	0	1	0	0	0	0	0	0	0	0	0	0	0	0	0	0	0	0	0	0	0	0	0	0	0	0	0	0	0	0	0	0	0	0
Porphyromonas (Bacteria)	0	0	0	0	0	2.86e-23	1.31e-34	0	9.72e-37	0	-3.32e-27	-5.94e-29	0.00682897	0	0.0176768	0	0	1	0	0.0641698	0	2.79e-24	0	9.1e-05	0.108507	0	0	0	0	-1.82e-24	0	-3.73e-21	0	-7.41e-21	-4.14e-21	0	-4.91e-28	-2.65e-29	-7.66e-34	-2.26e-21	0	0	-1.05e-21	0	-2.03e-27	-6.57e-23	-1.83e-22	0	0
Sanguibacteroides (Bacteria)	0	0	0	0	0	0	0	0	0	0	0	0	0	0	0	0	0	0	1	0	0	0	0	0	0	0	0	0	0	0	0	0	0	0	0	0	0	0	0	0	0	0	0	0	0	0	0	0	0
Alloprevotella (Bacteria)	0	0	0	0	0	1.58e-23	7.21e-35	0	5.35e-37	0	-1.83e-27	-3.27e-29	0.0767457	0	0.0158224	0	0	0.0641698	0	1	0	1.54e-24	0	0.00102262	0.11239	0	0	0	0	-1e-24	0	-2.05e-21	0	-4.08e-21	-2.28e-21	0	-2.7e-28	-1.46e-29	-4.22e-34	-1.24e-21	0	0	-5.79e-22	0	-1.11e-27	-3.62e-23	-1.01e-22	0	0
Paraprevotella (Bacteria)	0	0	0	0	0	0	0	0	0	0	0	0	0	0	0	0	0	0	0	0	1	0	0	0	0	0	0	0	0	0	0	0	0	0	0	0	0	0	0	0	0	0	0	0	0	0	0	0	0
Prevotella (Bacteria)	0	0	0	0	0	0.0974652	5.48e-35	0	4.06e-37	0	-9.23e-27	-1.65e-28	3.32e-24	0	1.54e-24	0	0	2.79e-24	0	1.54e-24	0	1	0	4.43e-26	4.93e-25	0	0	0	0	-3.36e-24	0	-1.06e-20	0	-2.11e-20	-1.18e-20	0	-4.31e-28	-2.32e-29	-2.19e-33	-6.42e-21	0	0	-2.99e-21	0	-5.82e-27	-1.87e-22	-5.21e-22	0	0
Alistipes (Bacteria)	0	0	0	0	0	0	0	0	0	0	0	0	0	0	0	0	0	0	0	0	0	0	1	0	0	0	0	0	0	0	0	0	0	0	0	0	0	0	0	0	0	0	0	0	0	0	0	0	0
Parabacteroides (Bacteria)	0	0	0	0	0	4.55e-25	2.08e-36	0	1.54e-38	0	-5.26e-29	-9.41e-31	0.0133247	0	0.000350243	0	0	9.1e-05	0	0.00102262	0	4.43e-26	0	1	0.00030874	0	0	0	0	-2.89e-26	0	-5.92e-23	0	-1.17e-22	-6.57e-23	0	-7.79e-30	-4.2e-31	-1.21e-35	-3.58e-23	0	0	-1.67e-23	0	-3.21e-29	-1.04e-24	-2.91e-24	0	0
Tannerella (Bacteria)	0	0	0	0	0	5.06e-24	2.31e-35	0	1.72e-37	0	-5.86e-28	-1.05e-29	0.0231704	0	0.00383445	0	0	0.108507	0	0.11239	0	4.93e-25	0	0.00030874	1	0	0	0	0	-3.21e-25	0	-6.59e-22	0	-1.31e-21	-7.31e-22	0	-8.68e-29	-4.68e-30	-1.35e-34	-3.99e-22	0	0	-1.86e-22	0	-3.58e-28	-1.16e-23	-3.24e-23	0	0
Enterococcus (Bacteria)	0	0	0	0	0	0	0	0	0	0	0	0	0	0	0	0	0	0	0	0	0	0	0	0	0	1	0	0	0	0	0	0	0	0	0	0	0	0	0	0	0	0	0	0	0	0	0	0	0
Lactobacillus (Bacteria)	0	0	0	0	0	0	0	0	0	0	0	0	0	0	0	0	0	0	0	0	0	0	0	0	0	0	1	0	0	0	0	0	0	0	0	0	0	0	0	0	0	0	0	0	0	0	0	0	0
Lactococcus (Bacteria)	0	0	0	0	0	0	0	0	0	0	0	0	0	0	0	0	0	0	0	0	0	0	0	0	0	0	0	1	0	0	0	0	0	0	0	0	0	0	0	0	0	0	0	0	0	0	0	0	0
Streptococcus (Bacteria)	0	0	0	0	0	0	0	0	0	0	0	0	0	0	0	0	0	0	0	0	0	0	0	0	0	0	0	0	1	0	0	0	0	0	0	0	0	0	0	0	0	0	0	0	0	0	0	0	0
Butyricicoccus (Bacteria)	0	0	0	0	0	-3.44e-23	-6.04e-32	0	-4.48e-34	0	9.12e-21	1.63e-22	-2.17e-24	0	-1e-24	0	0	-1.82e-24	0	-1e-24	0	-3.36e-24	0	-2.89e-26	-3.21e-25	0	0	0	0	1	0	1.8e-13	0	4.38e-13	2.02e-13	0	2.22e-25	1.2e-26	3.45e-26	1.1e-13	0	0	5.25e-14	0	5.59e-20	3.28e-15	8.99e-15	0	0
Clostridium (Bacteria)	0	0	0	0	0	0	0	0	0	0	0	0	0	0	0	0	0	0	0	0	0	0	0	0	0	0	0	0	0	0	1	0	0	0	0	0	0	0	0	0	0	0	0	0	0	0	0	0	0
Hungatella (Bacteria)	0	0	0	0	0	-1.09e-19	-2.11e-28	0	-1.56e-30	0	7.09e-16	1.27e-17	-4.44e-21	0	-2.05e-21	0	0	-3.73e-21	0	-2.05e-21	0	-1.06e-20	0	-5.92e-23	-6.59e-22	0	0	0	0	1.8e-13	0	1	0	0.000236425	0.00361781	0	9.16e-22	4.94e-23	2.76e-22	0.00576544	0	0	0.0999503	0	9.04e-16	0.00623941	0.0049514	0	0
Eubacterium (Bacteria)	0	0	0	0	0	0	0	0	0	0	0	0	0	0	0	0	0	0	0	0	0	0	0	0	0	0	0	0	0	0	0	0	1	0	0	0	0	0	0	0	0	0	0	0	0	0	0	0	0
Anaerostipes (Bacteria)	0	0	0	0	0	-2.16e-19	-4.18e-28	0	-3.1e-30	0	1.09e-15	1.95e-17	-8.82e-21	0	-4.08e-21	0	0	-7.41e-21	0	-4.08e-21	0	-2.11e-20	0	-1.17e-22	-1.31e-21	0	0	0	0	4.38e-13	0	0.000236425	0	1	0.0653503	0	1.82e-21	9.83e-23	5.85e-22	0.00178648	0	0	0.00236543	0	1.66e-15	0.000147662	0.00187905	0	0
Blautia (Bacteria)	0	0	0	0	0	-1.21e-19	-2.34e-28	0	-1.74e-30	0	8.04e-16	1.44e-17	-4.93e-21	0	-2.28e-21	0	0	-4.14e-21	0	-2.28e-21	0	-1.18e-20	0	-6.57e-23	-7.31e-22	0	0	0	0	2.02e-13	0	0.00361781	0	0.0653503	1	0	1.02e-21	5.49e-23	3.12e-22	0.027337	0	0	0.0361961	0	9.47e-16	0.00225955	0.0287535	0	0
Butyrivibrio (Bacteria)	0	0	0	0	0	0	0	0	0	0	0	0	0	0	0	0	0	0	0	0	0	0	0	0	0	0	0	0	0	0	0	0	0	0	0	1	0	0	0	0	0	0	0	0	0	0	0	0	0
Coprococcus (Bacteria)	0	0	0	0	0	-4.42e-27	-5.34e-36	0	-3.96e-38	0	7.88e-28	1.41e-29	-5.85e-28	0	-2.7e-28	0	0	-4.91e-28	0	-2.7e-28	0	-4.31e-28	0	-7.79e-30	-8.68e-29	0	0	0	0	2.22e-25	0	9.16e-22	0	1.82e-21	1.02e-21	0	1	0.0539634	1.88e-34	5.55e-22	0	0	2.58e-22	0	5.42e-28	1.61e-23	4.5e-23	0	0
Dorea (Bacteria)	0	0	0	0	0	-2.38e-28	-2.88e-37	0	-2.14e-39	0	4.25e-29	7.6e-31	-3.16e-29	0	-1.46e-29	0	0	-2.65e-29	0	-1.46e-29	0	-2.32e-29	0	-4.2e-31	-4.68e-30	0	0	0	0	1.2e-26	0	4.94e-23	0	9.83e-23	5.49e-23	0	0.0539634	1	1.02e-35	2.99e-23	0	0	1.39e-23	0	2.92e-29	8.71e-25	2.43e-24	0	0
Eisenbergiella (Bacteria)	0	0	0	0	0	-2.24e-32	-4.35e-41	0	-3.22e-43	0	8.64e-28	1.54e-29	-9.12e-34	0	-4.22e-34	0	0	-7.66e-34	0	-4.22e-34	0	-2.19e-33	0	-1.21e-35	-1.35e-34	0	0	0	0	3.45e-26	0	2.76e-22	0	5.85e-22	3.12e-22	0	1.88e-34	1.02e-35	1	1.68e-22	0	0	7.89e-23	0	1.64e-29	4.92e-24	1.38e-23	0	0
Faecalicatena (Bacteria)	0	0	0	0	0	-6.59e-20	-1.28e-28	0	-9.47e-31	0	4.29e-16	7.67e-18	-2.69e-21	0	-1.24e-21	0	0	-2.26e-21	0	-1.24e-21	0	-6.42e-21	0	-3.58e-23	-3.99e-22	0	0	0	0	1.1e-13	0	0.00576544	0	0.00178648	0.027337	0	5.55e-22	2.99e-23	1.68e-22	1	0	0	0.0576831	0	5.45e-16	0.00360087	0.0132095	0	0
Johnsonella (Bacteria)	0	0	0	0	0	0	0	0	0	0	0	0	0	0	0	0	0	0	0	0	0	0	0	0	0	0	0	0	0	0	0	0	0	0	0	0	0	0	0	0	1	0	0	0	0	0	0	0	0
Lachnoanaerobaculum (Bacteria)	0	0	0	0	0	0	0	0	0	0	0	0	0	0	0	0	0	0	0	0	0	0	0	0	0	0	0	0	0	0	0	0	0	0	0	0	0	0	0	0	0	1	0	0	0	0	0	0	0
Lachnoclostridium (Bacteria)	0	0	0	0	0	-3.07e-20	-5.95e-29	0	-4.41e-31	0	1.95e-16	3.48e-18	-1.25e-21	0	-5.79e-22	0	0	-1.05e-21	0	-5.79e-22	0	-2.99e-21	0	-1.67e-23	-1.86e-22	0	0	0	0	5.25e-14	0	0.0999503	0	0.00236543	0.0361961	0	2.58e-22	1.39e-23	7.89e-23	0.0576831	0	0	1	0	2.49e-16	0.0624251	0.0495386	0	0
Marvinbryantia (Bacteria)	0	0	0	0	0	0	0	0	0	0	0	0	0	0	0	0	0	0	0	0	0	0	0	0	0	0	0	0	0	0	0	0	0	0	0	0	0	0	0	0	0	0	0	1	0	0	0	0	0
Roseburia (Bacteria)	0	0	0	0	0	-5.97e-26	-1.11e-34	0	-8.26e-37	0	3.43e-23	6.14e-25	-2.41e-27	0	-1.11e-27	0	0	-2.03e-27	0	-1.11e-27	0	-5.82e-27	0	-3.21e-29	-3.58e-28	0	0	0	0	5.59e-20	0	9.04e-16	0	1.66e-15	9.47e-16	0	5.42e-28	2.92e-29	1.64e-29	5.45e-16	0	0	2.49e-16	0	1	1.56e-17	4.26e-17	0	0
Sellimonas (Bacteria)	0	0	0	0	0	-1.92e-21	-3.71e-30	0	-2.75e-32	0	1.22e-17	2.17e-19	-7.82e-23	0	-3.62e-23	0	0	-6.57e-23	0	-3.62e-23	0	-1.87e-22	0	-1.04e-24	-1.16e-23	0	0	0	0	3.28e-15	0	0.00623941	0	0.000147662	0.00225955	0	1.61e-23	8.71e-25	4.92e-24	0.00360087	0	0	0.0624251	0	1.56e-17	1	0.00309245	0	0
Tyzzerella (Bacteria)	0	0	0	0	0	-5.34e-21	-1.04e-29	0	-7.68e-32	0	3.5e-17	6.26e-19	-2.18e-22	0	-1.01e-22	0	0	-1.83e-22	0	-1.01e-22	0	-5.21e-22	0	-2.91e-24	-3.24e-23	0	0	0	0	8.99e-15	0	0.0049514	0	0.00187905	0.0287535	0	4.5e-23	2.43e-24	1.38e-23	0.0132095	0	0	0.0495386	0	4.26e-17	0.00309245	1	0	0
Oscillibacter (Bacteria)	0	0	0	0	0	0	0	0	0	0	0	0	0	0	0	0	0	0	0	0	0	0	0	0	0	0	0	0	0	0	0	0	0	0	0	0	0	0	0	0	0	0	0	0	0	0	0	1	0
Clostridioides (Bacteria)	0	0	0	0	0	0	0	0	0	0	0	0	0	0	0	0	0	0	0	0	0	0	0	0	0	0	0	0	0	0	0	0	0	0	0	0	0	0	0	0	0	0	0	0	0	0	0	0	1
Intestinibacter (Bacteria)	0	0	0	0	0	-1.67e-52	-1.79e-61	0	-1.33e-63	0	3.64e-54	6.52e-56	-7.69e-49	0	-3.55e-49	0	0	-6.46e-49	0	-3.56e-49	0	-1.62e-53	0	-1.02e-50	-1.14e-49	0	0	0	0	2.11e-51	0	4.09e-48	0	8.12e-48	4.54e-48	0	5.67e-55	3.06e-56	8.39e-61	2.48e-48	0	0	1.15e-48	0	2.22e-54	7.2e-50	2.01e-49	0	0
Acetivibrio (Bacteria)	0	0	0	0	0	-2.83e-27	-5.28e-36	0	-3.91e-38	0	1.62e-24	2.9e-26	-1.14e-28	0	-5.27e-29	0	0	-9.59e-29	0	-5.28e-29	0	-2.75e-28	0	-1.52e-30	-1.69e-29	0	0	0	0	2.65e-21	0	4.28e-17	0	7.84e-17	4.48e-17	0	2.57e-29	1.38e-30	7.77e-31	2.58e-17	0	0	1.18e-17	0	0.0473303	7.37e-19	2.02e-18	0	0
Anaerotruncus (Bacteria)	0	0	0	0	0	0	0	0	0	0	0	0	0	0	0	0	0	0	0	0	0	0	0	0	0	0	0	0	0	0	0	0	0	0	0	0	0	0	0	0	0	0	0	0	0	0	0	0	0
Bittarella (Bacteria)	0	0	0	0	0	-7.49e-23	-1.31e-31	0	-9.74e-34	0	1.98e-20	3.55e-22	-4.71e-24	0	-2.18e-24	0	0	-3.96e-24	0	-2.18e-24	0	-7.3e-24	0	-6.28e-26	-6.99e-25	0	0	0	0	0.00197525	0	3.92e-13	0	9.53e-13	4.4e-13	0	4.83e-25	2.61e-26	7.51e-26	2.38e-13	0	0	1.14e-13	0	1.22e-19	7.13e-15	1.96e-14	0	0
Faecalibacterium (Bacteria)	0	0	0	0	0	0	0	0	0	0	0	0	0	0	0	0	0	0	0	0	0	0	0	0	0	0	0	0	0	0	0	0	0	0	0	0	0	0	0	0	0	0	0	0	0	0	0	0	0
Fournierella (Bacteria)	0	0	0	0	0	-1.35e-23	-2.36e-32	0	-1.75e-34	0	3.57e-21	6.38e-23	-8.48e-25	0	-3.92e-25	0	0	-7.12e-25	0	-3.92e-25	0	-1.31e-24	0	-1.13e-26	-1.26e-25	0	0	0	0	0.0301312	0	7.05e-14	0	1.71e-13	7.91e-14	0	8.69e-26	4.69e-27	1.35e-26	4.29e-14	0	0	2.05e-14	0	2.19e-20	1.28e-15	3.52e-15	0	0
Phocea (Bacteria)	0	0	0	0	0	0	0	0	0	0	0	0	0	0	0	0	0	0	0	0	0	0	0	0	0	0	0	0	0	0	0	0	0	0	0	0	0	0	0	0	0	0	0	0	0	0	0	0	0
Ruminiclostridium (Bacteria)	0	0	0	0	0	0	0	0	0	0	0	0	0	0	0	0	0	0	0	0	0	0	0	0	0	0	0	0	0	0	0	0	0	0	0	0	0	0	0	0	0	0	0	0	0	0	0	0	0
Ruminococcus (Bacteria)	0	0	0	0	0	0	0	0	0	0	0	0	0	0	0	0	0	0	0	0	0	0	0	0	0	0	0	0	0	0	0	0	0	0	0	0	0	0	0	0	0	0	0	0	0	0	0	0	0
Ruthenibacterium (Bacteria)	0	0	0	0	0	-1.7e-35	-3.29e-44	0	-2.44e-46	0	6.53e-31	1.17e-32	-6.9e-37	0	-3.19e-37	0	0	-5.8e-37	0	-3.19e-37	0	-1.65e-36	0	-9.19e-39	-1.02e-37	0	0	0	0	2.61e-29	0	2.09e-25	0	4.43e-25	2.36e-25	0	1.43e-37	7.69e-39	0.000756708	1.27e-25	0	0	5.97e-26	0	1.24e-32	3.73e-27	1.04e-26	0	0
Subdoligranulum (Bacteria)	0	0	0	0	0	-1.1e-24	-1.93e-33	0	-1.43e-35	0	2.91e-22	5.21e-24	-6.92e-26	0	-3.2e-26	0	0	-5.82e-26	0	-3.2e-26	0	-1.07e-25	0	-9.22e-28	-1.03e-26	0	0	0	0	0.00245986	0	5.76e-15	0	1.4e-14	6.46e-15	0	7.1e-27	3.83e-28	1.1e-27	3.5e-15	0	0	1.68e-15	0	1.79e-21	1.05e-16	2.87e-16	0	0
Catenibacterium (Bacteria)	0	0	0	0	0	0	0	0	0	0	0	0	0	0	0	0	0	0	0	0	0	0	0	0	0	0	0	0	0	0	0	0	0	0	0	0	0	0	0	0	0	0	0	0	0	0	0	0	0
Coprobacillus (Bacteria)	0	0	0	0	0	0	0	0	0	0	0	0	0	0	0	0	0	0	0	0	0	0	0	0	0	0	0	0	0	0	0	0	0	0	0	0	0	0	0	0	0	0	0	0	0	0	0	0	0
Dielma (Bacteria)	0	0	0	0	0	0	0	0	0	0	0	0	0	0	0	0	0	0	0	0	0	0	0	0	0	0	0	0	0	0	0	0	0	0	0	0	0	0	0	0	0	0	0	0	0	0	0	0	0
Erysipelatoclostridium (Bacteria)	0	0	0	0	0	-1.18e-21	-2.3e-30	0	-1.7e-32	0	7.8e-18	1.39e-19	-4.83e-23	0	-2.24e-23	0	0	-4.06e-23	0	-2.24e-23	0	-1.15e-22	0	-6.44e-25	-7.17e-24	0	0	0	0	1.99e-15	0	0.000930594	0	0.000512051	0.00783549	0	9.97e-24	5.38e-25	3.05e-24	0.000726641	0	0	0.00931057	0	9.37e-18	0.000581213	0.00066366	0	0
Faecalicoccus (Bacteria)	0	0	0	0	0	0	0	0	0	0	0	0	0	0	0	0	0	0	0	0	0	0	0	0	0	0	0	0	0	0	0	0	0	0	0	0	0	0	0	0	0	0	0	0	0	0	0	0	0
Faecalitalea (Bacteria)	0	0	0	0	0	0	0	0	0	0	0	0	0	0	0	0	0	0	0	0	0	0	0	0	0	0	0	0	0	0	0	0	0	0	0	0	0	0	0	0	0	0	0	0	0	0	0	0	0
Holdemanella (Bacteria)	0	0	0	0	0	0	0	0	0	0	0	0	0	0	0	0	0	0	0	0	0	0	0	0	0	0	0	0	0	0	0	0	0	0	0	0	0	0	0	0	0	0	0	0	0	0	0	0	0
Holdemania (Bacteria)	0	0	0	0	0	0	0	0	0	0	0	0	0	0	0	0	0	0	0	0	0	0	0	0	0	0	0	0	0	0	0	0	0	0	0	0	0	0	0	0	0	0	0	0	0	0	0	0	0
Solobacterium (Bacteria)	0	0	0	0	0	0	0	0	0	0	0	0	0	0	0	0	0	0	0	0	0	0	0	0	0	0	0	0	0	0	0	0	0	0	0	0	0	0	0	0	0	0	0	0	0	0	0	0	0
Turicibacter (Bacteria)	0	0	0	0	0	-1.28e-54	-1.38e-63	0	-1.02e-65	0	2.81e-56	5.02e-58	-5.92e-51	0	-2.74e-51	0	0	-4.98e-51	0	-2.74e-51	0	-1.25e-55	0	-7.89e-53	-8.79e-52	0	0	0	0	1.63e-53	0	3.15e-50	0	6.26e-50	3.5e-50	0	4.37e-57	2.36e-58	6.47e-63	1.91e-50	0	0	8.89e-51	0	1.71e-56	5.55e-52	1.55e-51	0	0
Acidaminococcus (Bacteria)	0	0	0	0	0	0	0	0	0	0	0	0	0	0	0	0	0	0	0	0	0	0	0	0	0	0	0	0	0	0	0	0	0	0	0	0	0	0	0	0	0	0	0	0	0	0	0	0	0
Phascolarctobacterium (Bacteria)	0	0	0	0	0	3.23e-53	3.5e-62	0	2.59e-64	0	-7.09e-55	-1.27e-56	4.12e-50	0	1.9e-50	0	0	3.46e-50	0	1.9e-50	0	3.15e-54	0	5.49e-52	6.11e-51	0	0	0	0	-4.15e-52	0	-7.96e-49	0	-1.58e-48	-8.84e-49	0	-1.09e-55	-5.91e-57	-1.63e-61	-4.82e-49	0	0	-2.25e-49	0	-4.31e-55	-1.4e-50	-3.91e-50	0	0
Megamonas (Bacteria)	0	0	0	0	0	0	0	0	0	0	0	0	0	0	0	0	0	0	0	0	0	0	0	0	0	0	0	0	0	0	0	0	0	0	0	0	0	0	0	0	0	0	0	0	0	0	0	0	0
Mitsuokella (Bacteria)	0	0	0	0	0	0	0	0	0	0	0	0	0	0	0	0	0	0	0	0	0	0	0	0	0	0	0	0	0	0	0	0	0	0	0	0	0	0	0	0	0	0	0	0	0	0	0	0	0
Dialister (Bacteria)	0	0	0	0	0	-6.38e-55	-6.91e-64	0	-5.12e-66	0	1.4e-56	2.51e-58	-8.14e-52	0	-3.77e-52	0	0	-6.84e-52	0	-3.77e-52	0	-6.22e-56	0	-1.08e-53	-1.21e-52	0	0	0	0	8.2e-54	0	1.57e-50	0	3.13e-50	1.75e-50	0	2.17e-57	1.17e-58	3.23e-63	9.54e-51	0	0	4.44e-51	0	8.53e-57	2.77e-52	7.73e-52	0	0
Megasphaera (Bacteria)	0	0	0	0	0	0	0	0	0	0	0	0	0	0	0	0	0	0	0	0	0	0	0	0	0	0	0	0	0	0	0	0	0	0	0	0	0	0	0	0	0	0	0	0	0	0	0	0	0
Veillonella (Bacteria)	0	0	0	0	0	-7.6e-51	-8.18e-60	0	-6.06e-62	0	1.66e-52	2.97e-54	-3.5e-47	0	-1.62e-47	0	0	-2.94e-47	0	-1.62e-47	0	-7.41e-52	0	-4.67e-49	-5.2e-48	0	0	0	0	9.64e-50	0	1.87e-46	0	3.7e-46	2.07e-46	0	2.59e-53	1.39e-54	3.83e-59	1.13e-46	0	0	5.26e-47	0	1.01e-52	3.29e-48	9.17e-48	0	0
Dakarella (Bacteria)	0	0	0	0	0	0	0	0	0	0	0	0	0	0	0	0	0	0	0	0	0	0	0	0	0	0	0	0	0	0	0	0	0	0	0	0	0	0	0	0	0	0	0	0	0	0	0	0	0
Parasutterella (Bacteria)	0	0	0	0	0	0	0	0	0	0	0	0	0	0	0	0	0	0	0	0	0	0	0	0	0	0	0	0	0	0	0	0	0	0	0	0	0	0	0	0	0	0	0	0	0	0	0	0	0
Sutterella (Bacteria)	0	0	0	0	0	0	0	0	0	0	0	0	0	0	0	0	0	0	0	0	0	0	0	0	0	0	0	0	0	0	0	0	0	0	0	0	0	0	0	0	0	0	0	0	0	0	0	0	0
Bilophila (Bacteria)	0	0	0	0	0	0	0	0	0	0	0	0	0	0	0	0	0	0	0	0	0	0	0	0	0	0	0	0	0	0	0	0	0	0	0	0	0	0	0	0	0	0	0	0	0	0	0	0	0
Desulfovibrio (Bacteria)	0	0	0	0	0	0	0	0	0	0	0	0	0	0	0	0	0	0	0	0	0	0	0	0	0	0	0	0	0	0	0	0	0	0	0	0	0	0	0	0	0	0	0	0	0	0	0	0	0
Citrobacter (Bacteria)	0	0	0	0	0	4.27e-21	1.99e-30	0	1.47e-32	0	-5.31e-23	-9.49e-25	1.04e-19	0	4.8e-20	0	0	8.72e-20	0	4.8e-20	0	4.17e-22	0	1.38e-21	1.54e-20	0	0	0	0	-3.1e-20	0	-5.97e-17	0	-1.19e-16	-6.63e-17	0	-1.57e-23	-8.46e-25	-1.23e-29	-3.62e-17	0	0	-1.68e-17	0	-3.5e-23	-1.05e-18	-2.93e-18	0	0
Enterobacter (Bacteria)	0	0	0	0	0	2.56e-21	1.19e-30	0	8.82e-33	0	-3.18e-23	-5.68e-25	6.21e-20	0	2.87e-20	0	0	5.22e-20	0	2.87e-20	0	2.5e-22	0	8.28e-22	9.22e-21	0	0	0	0	-1.86e-20	0	-3.58e-17	0	-7.1e-17	-3.97e-17	0	-9.39e-24	-5.07e-25	-7.34e-30	-2.17e-17	0	0	-1.01e-17	0	-2.1e-23	-6.3e-19	-1.76e-18	0	0
Escherichia (Bacteria)	0	0	0	0	0	2.58e-21	1.2e-30	0	8.89e-33	0	-3.2e-23	-5.73e-25	6.26e-20	0	2.9e-20	0	0	5.26e-20	0	2.9e-20	0	2.51e-22	0	8.34e-22	9.29e-21	0	0	0	0	-1.87e-20	0	-3.6e-17	0	-7.16e-17	-4e-17	0	-9.46e-24	-5.1e-25	-7.4e-30	-2.18e-17	0	0	-1.02e-17	0	-2.11e-23	-6.35e-19	-1.77e-18	0	0
Klebsiella (Bacteria)	0	0	0	0	0	1.9e-21	8.82e-31	0	6.54e-33	0	-2.36e-23	-4.21e-25	4.61e-20	0	2.13e-20	0	0	3.87e-20	0	2.13e-20	0	1.85e-22	0	6.14e-22	6.83e-21	0	0	0	0	-1.38e-20	0	-2.65e-17	0	-5.26e-17	-2.94e-17	0	-6.96e-24	-3.75e-25	-5.44e-30	-1.61e-17	0	0	-7.48e-18	0	-1.55e-23	-4.67e-19	-1.3e-18	0	0
Kluyvera (Bacteria)	0	0	0	0	0	1.98e-21	9.18e-31	0	6.81e-33	0	-2.45e-23	-4.38e-25	4.79e-20	0	2.22e-20	0	0	4.03e-20	0	2.22e-20	0	1.93e-22	0	6.39e-22	7.11e-21	0	0	0	0	-1.43e-20	0	-2.76e-17	0	-5.48e-17	-3.06e-17	0	-7.24e-24	-3.91e-25	-5.67e-30	-1.67e-17	0	0	-7.78e-18	0	-1.62e-23	-4.86e-19	-1.36e-18	0	0
Shigella (Bacteria)	0	0	0	0	0	1.15e-21	5.33e-31	0	3.95e-33	0	-1.42e-23	-2.55e-25	2.78e-20	0	1.29e-20	0	0	2.34e-20	0	1.29e-20	0	1.12e-22	0	3.71e-22	4.13e-21	0	0	0	0	-8.31e-21	0	-1.6e-17	0	-3.18e-17	-1.78e-17	0	-4.2e-24	-2.27e-25	-3.29e-30	-9.7e-18	0	0	-4.52e-18	0	-9.39e-24	-2.82e-19	-7.87e-19	0	0
Haemophilus (Bacteria)	0	0	0	0	0	-4.6e-53	-4.94e-62	0	-3.67e-64	0	1.01e-54	1.8e-56	-2.12e-49	0	-9.79e-50	0	0	-1.78e-49	0	-9.8e-50	0	-4.48e-54	0	-2.82e-51	-3.14e-50	0	0	0	0	5.83e-52	0	1.13e-48	0	2.24e-48	1.25e-48	0	1.56e-55	8.44e-57	2.32e-61	6.84e-49	0	0	3.18e-49	0	6.12e-55	1.99e-50	5.54e-50	0	0
Akkermansia (Bacteria)	0	0	0	0	0	0	0	0	0	0	0	0	0	0	0	0	0	0	0	0	0	0	0	0	0	0	0	0	0	0	0	0	0	0	0	0	0	0	0	0	0	0	0	0	0	0	0	0	0
Caudovirales (Viruses)	0	0	0	0	0	0	0	0	0	0	0	0	0	0	0	0	0	0	0	0	0	0	0	0	0	0	0	0	0	0	0	0	0	0	0	0	0	0	0	0	0	0	0	0	0	0	0	0	0
[truncated: 42 more columns]
