# Supplementary material for: Taxonomic signatures of cause-specific mortality risk in human gut microbiome
Source: Nat Commun. 2021 May 11;12:2671. doi: 10.1038/s41467-021-22962-y (PMC8113604; doi:10.1038/s41467-021-22962-y)
Supplement: Supplementary file 10 — Supplementary Data 7 [file 41467_2021_22962_MOESM10_ESM.xlsx]

## Sheet: S10
Protein	Alias	Coefficient	Coefficient SE	HR	P (adjusted)	Test Statistics	Test	Association
putative pyrimidine permease RutG	K09016	0.149	0.032	1.161 (95% CI, 1.091-1.236)	0.00319854	4.68241	Wald	linear
gamma-glutamyl-gamma-aminobutyrate hydrolase [EC:3.5.1.94]	K09473	0.149	0.032	1.16 (95% CI, 1.09-1.236)	0.00319854	4.63565	Wald	linear
putrescine importer	K14052	0.159	0.033	1.173 (95% CI, 1.099-1.252)	0.00319854	4.78772	Wald	linear
HTH-type transcriptional regulator, repressor for puuD	K14056	0.153	0.032	1.166 (95% CI, 1.094-1.242)	0.00319854	4.71388	Wald	linear
GntR family transcriptional regulator, carbon starvation induced regulator	K15735	0.15	0.033	1.162 (95% CI, 1.09-1.238)	0.00319854	4.59961	Wald	linear
formate hydrogenlyase subunit 2	K15827	0.152	0.033	1.164 (95% CI, 1.091-1.241)	0.00319854	4.60574	Wald	linear
formate hydrogenlyase subunit 7	K15832	0.152	0.033	1.164 (95% CI, 1.091-1.241)	0.00319854	4.60574	Wald	linear
inositol transport system substrate-binding protein	K17208	0.149	0.032	1.161 (95% CI, 1.091-1.236)	0.00319854	4.68241	Wald	linear
protein HokB	K18921	0.149	0.032	1.161 (95% CI, 1.091-1.236)	0.00319854	4.68241	Wald	linear
1,3-propanediol dehydrogenase [EC:1.1.1.202]	K00086	0.135	0.032	1.144 (95% CI, 1.075-1.218)	0.00371143	4.23068	Wald	linear
two-component system, response regulator	K02485	0.144	0.033	1.154 (95% CI, 1.083-1.231)	0.00371143	4.38299	Wald	linear
3-oxo-5,6-didehydrosuberyl-CoA/3-oxoadipyl-CoA thiolase [EC:2.3.1.223 2.3.1.174]	K02615	0.135	0.032	1.145 (95% CI, 1.075-1.219)	0.00371143	4.23585	Wald	linear
cadaverine:lysine antiporter	K03757	0.145	0.034	1.156 (95% CI, 1.081-1.236)	0.00371143	4.23373	Wald	linear
transcriptional activator of cad operon	K03765	0.135	0.032	1.144 (95% CI, 1.075-1.218)	0.00371143	4.23068	Wald	linear
benzoate/toluate 1,2-dioxygenase subunit alpha [EC:1.14.12.10 1.14.12.-]	K05549	0.145	0.033	1.156 (95% CI, 1.083-1.233)	0.00371143	4.34942	Wald	linear
benzoate/toluate 1,2-dioxygenase subunit beta [EC:1.14.12.10 1.14.12.-]	K05550	0.145	0.033	1.156 (95% CI, 1.083-1.233)	0.00371143	4.34942	Wald	linear
anthranilate 1,2-dioxygenase (deaminating, decarboxylating) large subunit [EC:1.14.12.1]	K05599	0.139	0.033	1.149 (95% CI, 1.077-1.225)	0.00371143	4.22907	Wald	linear
anthranilate 1,2-dioxygenase (deaminating, decarboxylating) small subunit [EC:1.14.12.1]	K05600	0.139	0.033	1.149 (95% CI, 1.077-1.225)	0.00371143	4.22907	Wald	linear
benzoate/toluate 1,2-dioxygenase reductase component [EC:1.18.1.-]	K05784	0.147	0.033	1.159 (95% CI, 1.086-1.237)	0.00371143	4.43979	Wald	linear
glycerol dehydratase large subunit [EC:4.2.1.30]	K06120	0.135	0.032	1.144 (95% CI, 1.075-1.218)	0.00371143	4.23068	Wald	linear
glycerol dehydratase small subunit [EC:4.2.1.30]	K06122	0.135	0.032	1.144 (95% CI, 1.075-1.218)	0.00371143	4.23068	Wald	linear
major type 1 subunit fimbrin (pilin)	K07345	0.144	0.034	1.154 (95% CI, 1.081-1.233)	0.00371143	4.2836	Wald	linear
two-component system, NarL family, captular synthesis response regulator RcsB	K07687	0.142	0.033	1.152 (95% CI, 1.079-1.23)	0.00371143	4.24543	Wald	linear
MFS transporter, MHS family, shikimate and dehydroshikimate transport protein	K08172	0.135	0.032	1.145 (95% CI, 1.075-1.219)	0.00371143	4.23585	Wald	linear
outer membrane pore protein C	K09475	0.147	0.032	1.158 (95% CI, 1.087-1.234)	0.00371143	4.52087	Wald	linear
putative replication protein	K10762	0.135	0.032	1.144 (95% CI, 1.075-1.218)	0.00371143	4.23068	Wald	linear
exodeoxyribonuclease VIII [EC:3.1.11.-]	K10906	0.135	0.032	1.144 (95% CI, 1.075-1.218)	0.00371143	4.23068	Wald	linear
anthranilate 1,2-dioxygenase reductase component [EC:1.18.1.-]	K11311	0.139	0.033	1.149 (95% CI, 1.077-1.225)	0.00371143	4.22907	Wald	linear
DNA-binding protein StpA	K11685	0.135	0.032	1.144 (95% CI, 1.075-1.218)	0.00371143	4.23068	Wald	linear
pilus assembly protein HofO	K12290	0.135	0.032	1.144 (95% CI, 1.075-1.218)	0.00371143	4.23068	Wald	linear
subtilase-type serine protease [EC:3.4.21.-]	K12685	0.135	0.032	1.144 (95% CI, 1.075-1.218)	0.00371143	4.23068	Wald	linear
nucleoside triphosphatase [EC:3.6.1.-]	K12944	0.147	0.033	1.158 (95% CI, 1.086-1.235)	0.00371143	4.47717	Wald	linear
KDO transferase III [EC:2.4.99.-]	K12981	0.135	0.032	1.144 (95% CI, 1.075-1.218)	0.00371143	4.23068	Wald	linear
MqsR-controlled colanic acid and biofilm protein A	K13650	0.147	0.033	1.158 (95% CI, 1.086-1.235)	0.00371143	4.49822	Wald	linear
AraC family transcriptional regulator, positive regulator of tynA and feaB	K14063	0.135	0.032	1.144 (95% CI, 1.075-1.218)	0.00371143	4.23068	Wald	linear
naphthalene 1,2-dioxygenase ferredoxin reductase component [EC:1.18.1.7]	K14581	0.135	0.032	1.144 (95% CI, 1.075-1.218)	0.00371143	4.23068	Wald	linear
formate hydrogenlyase subunit 3	K15828	0.135	0.032	1.144 (95% CI, 1.075-1.218)	0.00371143	4.23068	Wald	linear
formate hydrogenlyase subunit 4	K15829	0.135	0.032	1.144 (95% CI, 1.075-1.218)	0.00371143	4.23068	Wald	linear
formate hydrogenlyase maturation protein HycH	K15834	0.144	0.034	1.155 (95% CI, 1.08-1.234)	0.00371143	4.24024	Wald	linear
high-affinity gluconate transporter	K16321	0.135	0.032	1.144 (95% CI, 1.075-1.218)	0.00371143	4.23068	Wald	linear
entericidin B	K16348	0.14	0.033	1.151 (95% CI, 1.079-1.227)	0.00371143	4.26841	Wald	linear
polysaccharide biosynthesis protein VpsM	K20920	0.143	0.033	1.154 (95% CI, 1.082-1.231)	0.00371143	4.33548	Wald	linear
gamma-resorcylate decarboxylase [EC:4.1.1.103]	K20941	0.135	0.032	1.144 (95% CI, 1.075-1.218)	0.00371143	4.23068	Wald	linear
hha toxicity modulator TomB	K19162	0.139	0.033	1.149 (95% CI, 1.077-1.225)	0.00371829	4.22348	Wald	linear
UDP-glucose/galactose:(glucosyl)LPS alpha-1,2-glucosyl/galactosyltransferase [EC:2.4.1.-]	K03276	0.136	0.032	1.146 (95% CI, 1.075-1.221)	0.00372152	4.19439	Wald	linear
AI-2 transport protein TqsA	K11744	0.136	0.032	1.145 (95% CI, 1.075-1.22)	0.00372152	4.20039	Wald	linear
type VI secretion system protein ImpF	K11897	0.137	0.033	1.147 (95% CI, 1.076-1.222)	0.00372152	4.20656	Wald	linear
thioesterase III [EC:3.1.2.-]	K12500	0.14	0.033	1.15 (95% CI, 1.077-1.227)	0.00372152	4.19797	Wald	linear
sucrose porin	K16077	0.13	0.031	1.139 (95% CI, 1.072-1.209)	0.00372152	4.21597	Wald	linear
chaperone modulatory protein CbpM	K18997	0.142	0.034	1.153 (95% CI, 1.079-1.232)	0.00372152	4.19924	Wald	linear
two-component system, NarL family, response regulator EvgA	K07690	0.134	0.032	1.143 (95% CI, 1.073-1.217)	0.00402452	4.16733	Wald	linear
anaerobic nitric oxide reductase flavorubredoxin	K12264	0.137	0.033	1.147 (95% CI, 1.075-1.224)	0.00402452	4.16334	Wald	linear
LysR family transcriptional regulator, malonate utilization transcriptional regulator	K13928	0.137	0.033	1.147 (95% CI, 1.075-1.224)	0.00402452	4.17104	Wald	linear
valine--pyruvate aminotransferase [EC:2.6.1.66]	K00835	0.134	0.033	1.144 (95% CI, 1.073-1.22)	0.00407091	4.10579	Wald	linear
LacI family transcriptional regulator, purine nucleotide synthesis repressor	K03604	0.134	0.033	1.144 (95% CI, 1.072-1.221)	0.00407091	4.05995	Wald	linear
osmotically inducible lipoprotein OsmE	K04064	0.134	0.033	1.144 (95% CI, 1.072-1.22)	0.00407091	4.07105	Wald	linear
ElaB protein	K05594	0.134	0.033	1.143 (95% CI, 1.072-1.219)	0.00407091	4.0645	Wald	linear
dihydroxycyclohexadiene carboxylate dehydrogenase [EC:1.3.1.25 1.3.1.-]	K05783	0.137	0.033	1.147 (95% CI, 1.075-1.223)	0.00407091	4.15035	Wald	linear
MFS transporter, TsgA protein	K06141	0.14	0.034	1.15 (95% CI, 1.075-1.231)	0.00407091	4.06557	Wald	linear
universal stress protein B	K06144	0.139	0.034	1.149 (95% CI, 1.076-1.227)	0.00407091	4.13081	Wald	linear
uncharacterized protein	K07109	0.137	0.034	1.146 (95% CI, 1.073-1.225)	0.00407091	4.06047	Wald	linear
serine-type D-Ala-D-Ala endopeptidase (penicillin-binding protein 7) [EC:3.4.21.-]	K07262	0.133	0.033	1.143 (95% CI, 1.071-1.219)	0.00407091	4.06091	Wald	linear
LuxR family transcriptional regulator, capsular biosynthesis positive transcription factor	K07781	0.135	0.033	1.144 (95% CI, 1.073-1.22)	0.00407091	4.08882	Wald	linear
MFS transporter, DHA1 family, multidrug resistance protein	K08161	0.136	0.033	1.145 (95% CI, 1.073-1.222)	0.00407091	4.09044	Wald	linear
MFS transporter, putative metabolite transport protein	K08368	0.137	0.033	1.147 (95% CI, 1.074-1.224)	0.00407091	4.12048	Wald	linear
uncharacterized protein	K09712	0.137	0.033	1.147 (95% CI, 1.075-1.224)	0.00407091	4.14406	Wald	linear
uncharacterized protein	K09937	0.136	0.033	1.146 (95% CI, 1.074-1.223)	0.00407091	4.10076	Wald	linear
uncharacterized protein	K09968	0.132	0.032	1.141 (95% CI, 1.071-1.216)	0.00407091	4.07048	Wald	linear
glutamate/aspartate transport system permease protein	K10003	0.135	0.033	1.145 (95% CI, 1.073-1.221)	0.00407091	4.10708	Wald	linear
2-aminoethylphosphonate transport system permease protein	K11083	0.137	0.033	1.147 (95% CI, 1.075-1.225)	0.00407091	4.10841	Wald	linear
glc operon protein GlcG	K11477	0.14	0.034	1.15 (95% CI, 1.076-1.229)	0.00407091	4.10492	Wald	linear
heat shock protein HspQ	K11940	0.136	0.033	1.146 (95% CI, 1.074-1.224)	0.00407091	4.09969	Wald	linear
DNA-damage-inducible protein I	K12149	0.137	0.033	1.147 (95% CI, 1.075-1.224)	0.00407091	4.14762	Wald	linear
GDP-mannose pyrophosphatase NudK [EC:3.6.1.-]	K12945	0.134	0.033	1.144 (95% CI, 1.072-1.22)	0.00407091	4.06896	Wald	linear
undecaprenyl phosphate-alpha-L-ara4N flippase subunit ArnE	K12962	0.137	0.033	1.147 (95% CI, 1.075-1.224)	0.00407091	4.14762	Wald	linear
KDO2-lipid IV(A) palmitoleoyltransferase [EC:2.3.1.242]	K12974	0.135	0.033	1.144 (95% CI, 1.073-1.22)	0.00407091	4.08882	Wald	linear
multiple antibiotic resistance protein MarB	K13630	0.134	0.033	1.143 (95% CI, 1.072-1.219)	0.00407091	4.0645	Wald	linear
AraC family transcriptional regulator, mar-sox-rob regulon activator	K13632	0.134	0.033	1.144 (95% CI, 1.072-1.22)	0.00407091	4.06896	Wald	linear
universal stress protein C	K14064	0.135	0.033	1.144 (95% CI, 1.073-1.221)	0.00407091	4.08644	Wald	linear
LacI family transcriptional regulator, maltose regulon regulatory protein	K16136	0.135	0.033	1.144 (95% CI, 1.073-1.221)	0.00407091	4.08644	Wald	linear
L,D-transpeptidase YnhG	K19234	0.134	0.033	1.144 (95% CI, 1.072-1.22)	0.00407091	4.06896	Wald	linear
murein DD-endopeptidase [EC:3.4.-.-]	K19303	0.135	0.033	1.144 (95% CI, 1.073-1.221)	0.00407091	4.08644	Wald	linear
LuxR family transcriptional regulator, csgAB operon transcriptional regulatory protein	K04333	0.134	0.033	1.144 (95% CI, 1.072-1.221)	0.00426226	4.03999	Wald	linear
ferric-chelate reductase (NADPH) [EC:1.16.1.9]	K07229	0.134	0.033	1.144 (95% CI, 1.072-1.221)	0.00426226	4.03845	Wald	linear
outer membrane protein X	K11934	0.136	0.034	1.145 (95% CI, 1.072-1.223)	0.00426226	4.04256	Wald	linear
prophage endopeptidase [EC:3.4.-.-]	K14744	0.134	0.033	1.143 (95% CI, 1.071-1.22)	0.00426226	4.03805	Wald	linear
two-component system, OmpR family, response regulator RstA	K07661	0.133	0.033	1.142 (95% CI, 1.071-1.218)	0.0042633	4.03459	Wald	linear
GntR family transcriptional regulator, hexuronate regulon transcriptional repressor	K19775	0.134	0.033	1.143 (95% CI, 1.071-1.22)	0.0042633	4.0326	Wald	linear
GntR family transcriptional regulator, L-lactate dehydrogenase operon regulator	K14348	0.133	0.033	1.143 (95% CI, 1.071-1.219)	0.00429011	4.02584	Wald	linear
formate hydrogenlyase transcriptional activator	K15836	0.138	0.034	1.148 (95% CI, 1.073-1.227)	0.00429011	4.02786	Wald	linear
thiol:disulfide interchange protein DsbG	K03805	0.132	0.033	1.141 (95% CI, 1.07-1.217)	0.00440666	4.01435	Wald	linear
glutamine transport system substrate-binding protein	K10036	0.132	0.033	1.141 (95% CI, 1.07-1.216)	0.00440666	4.01649	Wald	linear
Fe-S cluster assembly protein SufA	K05997	0.134	0.033	1.144 (95% CI, 1.071-1.221)	0.00444521	4.00721	Wald	linear
histidine transport system permease protein	K10015	0.133	0.033	1.142 (95% CI, 1.07-1.218)	0.00444521	4.00727	Wald	linear
primosomal replication protein N	K02686	0.13	0.032	1.139 (95% CI, 1.069-1.213)	0.00444787	4.00457	Wald	linear
UDP-4-amino-4-deoxy-L-arabinose-oxoglutarate aminotransferase [EC:2.6.1.87]	K07806	0.132	0.033	1.141 (95% CI, 1.07-1.217)	0.00445786	4.00074	Wald	linear
arginine transport system substrate-binding protein	K09996	0.132	0.033	1.141 (95% CI, 1.07-1.217)	0.00445786	3.99774	Wald	linear
histidine transport system ATP-binding protein [EC:7.4.2.1]	K10017	0.132	0.033	1.141 (95% CI, 1.07-1.218)	0.00445786	3.99569	Wald	linear
ferric enterobactin receptor	K19611	0.132	0.033	1.141 (95% CI, 1.07-1.218)	0.00445786	3.99428	Wald	linear
two-component system, OmpR family, sensor histidine kinase RstB [EC:2.7.13.3]	K07639	0.133	0.033	1.142 (95% CI, 1.07-1.219)	0.00445974	3.98944	Wald	linear
two-component system, OmpR family, phosphate regulon response regulator OmpR	K07659	0.131	0.033	1.14 (95% CI, 1.069-1.216)	0.00445974	3.99007	Wald	linear
uncharacterized protein	K07070	0.131	0.033	1.14 (95% CI, 1.069-1.216)	0.00449937	3.985	Wald	linear
MFS transporter, AAHS family, benzoate transport protein	K05548	0.133	0.033	1.142 (95% CI, 1.07-1.219)	0.00452346	3.97912	Wald	linear
5'-nucleotidase [EC:3.1.3.5]	K20881	0.132	0.033	1.141 (95% CI, 1.069-1.217)	0.00452346	3.98116	Wald	linear
cytochrome o ubiquinol oxidase subunit II [EC:7.1.1.3]	K02297	0.132	0.033	1.141 (95% CI, 1.069-1.219)	0.00457711	3.95774	Wald	linear
flagellar transcriptional activator FlhD	K02403	0.129	0.033	1.138 (95% CI, 1.067-1.213)	0.00457711	3.94909	Wald	linear
AraC family transcriptional regulator, dual regulator of chb operon	K03490	0.13	0.033	1.138 (95% CI, 1.067-1.215)	0.00457711	3.90519	Wald	linear
MarR family transcriptional regulator, multiple antibiotic resistance protein MarR	K03712	0.131	0.034	1.14 (95% CI, 1.067-1.217)	0.00457711	3.90449	Wald	linear
protease YdgD [EC:3.4.21.-]	K04775	0.131	0.033	1.14 (95% CI, 1.069-1.217)	0.00457711	3.96177	Wald	linear
nucleoside-specific channel-forming protein	K05517	0.13	0.033	1.139 (95% CI, 1.067-1.215)	0.00457711	3.94109	Wald	linear
lipopolysaccharide biosynthesis protein WzzE	K05790	0.13	0.033	1.139 (95% CI, 1.068-1.215)	0.00457711	3.94794	Wald	linear
uncharacterized protein	K06884	0.13	0.033	1.139 (95% CI, 1.068-1.216)	0.00457711	3.9314	Wald	linear
FHA domain-containing protein	K07169	0.129	0.033	1.138 (95% CI, 1.066-1.214)	0.00457711	3.90923	Wald	linear
metalloprotease [EC:3.4.24.-]	K07387	0.129	0.033	1.138 (95% CI, 1.067-1.214)	0.00457711	3.91833	Wald	linear
two-component system, NarL family, nitrate/nitrite response regulator NarL	K07684	0.128	0.033	1.137 (95% CI, 1.066-1.213)	0.00457711	3.90846	Wald	linear
Cu(I)/Ag(I) efflux system periplasmic protein CusF	K07810	0.132	0.034	1.141 (95% CI, 1.068-1.218)	0.00457711	3.93205	Wald	linear
succinate-semialdehyde dehydrogenase [EC:1.2.1.16 1.2.1.24]	K08324	0.13	0.033	1.138 (95% CI, 1.067-1.215)	0.00457711	3.9073	Wald	linear
formate dehydrogenase-N, beta subunit	K08349	0.132	0.034	1.141 (95% CI, 1.068-1.218)	0.00457711	3.9214	Wald	linear
uncharacterized protein	K09954	0.129	0.033	1.138 (95% CI, 1.067-1.214)	0.00457711	3.91409	Wald	linear
histidine transport system permease protein	K10016	0.133	0.034	1.142 (95% CI, 1.069-1.219)	0.00457711	3.95483	Wald	linear
glutamine transport system ATP-binding protein [EC:7.4.2.1]	K10038	0.129	0.033	1.138 (95% CI, 1.067-1.214)	0.00457711	3.92046	Wald	linear
L-tartrate/succinate antiporter	K11106	0.131	0.033	1.14 (95% CI, 1.068-1.217)	0.00457711	3.93883	Wald	linear
lysine-specific permease	K11733	0.13	0.033	1.138 (95% CI, 1.067-1.214)	0.00457711	3.93263	Wald	linear
proline-specific permease ProY	K11736	0.13	0.033	1.139 (95% CI, 1.068-1.215)	0.00457711	3.94794	Wald	linear
type VI secretion system protein ImpA	K11902	0.129	0.033	1.138 (95% CI, 1.067-1.214)	0.00457711	3.92358	Wald	linear
type VI secretion system secreted protein Hcp	K11903	0.13	0.033	1.139 (95% CI, 1.068-1.214)	0.00457711	3.9584	Wald	linear
sigma factor-binding protein Crl	K11926	0.13	0.033	1.139 (95% CI, 1.068-1.215)	0.00457711	3.94794	Wald	linear
biofilm regulator BssS	K12148	0.132	0.034	1.141 (95% CI, 1.068-1.219)	0.00457711	3.91512	Wald	linear
multiple stress resistance protein BhsA	K12151	0.131	0.034	1.14 (95% CI, 1.067-1.217)	0.00457711	3.90449	Wald	linear
secretion monitor	K13301	0.13	0.033	1.139 (95% CI, 1.068-1.215)	0.00457711	3.94794	Wald	linear
AraC family transcriptional regulator, mar-sox-rob regulon activator	K13631	0.132	0.034	1.141 (95% CI, 1.068-1.218)	0.00457711	3.91808	Wald	linear
formate hydrogenlyase subunit 6	K15831	0.128	0.032	1.136 (95% CI, 1.066-1.211)	0.00457711	3.94336	Wald	linear
low-affinity inorganic phosphate transporter	K16322	0.131	0.033	1.14 (95% CI, 1.068-1.216)	0.00457711	3.96698	Wald	linear
enterobacterial common antigen flippase	K16693	0.131	0.033	1.14 (95% CI, 1.068-1.216)	0.00457711	3.95917	Wald	linear
lipopolysaccharide exporter	K16695	0.13	0.033	1.139 (95% CI, 1.068-1.215)	0.00457711	3.94935	Wald	linear
allantoin racemase [EC:5.1.99.3]	K16841	0.128	0.033	1.137 (95% CI, 1.066-1.212)	0.00457711	3.92524	Wald	linear
AraC family of transcriptional regulator, multidrug resistance transcriptional activator	K18325	0.131	0.034	1.14 (95% CI, 1.067-1.217)	0.00457711	3.90449	Wald	linear
sulfofructose kinase [EC:2.7.1.184]	K18478	0.129	0.033	1.137 (95% CI, 1.066-1.213)	0.00457711	3.90903	Wald	linear
diguanylate cyclase [EC:2.7.7.65]	K18968	0.129	0.033	1.137 (95% CI, 1.066-1.213)	0.00457711	3.90329	Wald	linear
GntR family transcriptional regulator, galactonate operon transcriptional repressor	K19776	0.131	0.033	1.141 (95% CI, 1.069-1.217)	0.00457711	3.95768	Wald	linear
Kdo2-lipid A phosphotransferase [EC:2.7.4.29]	K19803	0.13	0.033	1.138 (95% CI, 1.067-1.214)	0.00457711	3.93477	Wald	linear
stationary-phase-induced ribosome-associated protein	K02972	0.131	0.034	1.14 (95% CI, 1.067-1.218)	0.00470202	3.89336	Wald	linear
MFS transporter, AAHS family, 4-hydroxybenzoate transporter	K08195	0.13	0.033	1.139 (95% CI, 1.067-1.217)	0.00470202	3.89388	Wald	linear
sec-independent protein translocase protein TatE	K03425	0.13	0.033	1.139 (95% CI, 1.067-1.216)	0.00470387	3.88988	Wald	linear
AsmA family protein	K07290	0.128	0.033	1.137 (95% CI, 1.066-1.213)	0.00470387	3.88823	Wald	linear
uncharacterized zinc-type alcohol dehydrogenase-like protein [EC:1.-.-.-]	K12957	0.129	0.033	1.137 (95% CI, 1.066-1.213)	0.00470387	3.88948	Wald	linear
lysine/arginine/ornithine transport system substrate-binding protein	K10013	0.13	0.034	1.139 (95% CI, 1.066-1.216)	0.00481111	3.87377	Wald	linear
aromatic amino acid transport protein AroP	K11734	0.129	0.033	1.138 (95% CI, 1.066-1.215)	0.00481111	3.87143	Wald	linear
NADH-quinone oxidoreductase subunit C/D [EC:7.1.1.2]	K13378	0.129	0.033	1.137 (95% CI, 1.066-1.214)	0.00481111	3.87247	Wald	linear
MarR family transcriptional regulator, negative regulator of the multidrug operon emrRAB	K15974	0.128	0.033	1.136 (95% CI, 1.065-1.213)	0.00481111	3.87135	Wald	linear
colanic acid/amylovoran biosynthesis glycosyltransferase [EC:2.4.-.-]	K16703	0.129	0.033	1.138 (95% CI, 1.066-1.215)	0.00481111	3.87542	Wald	linear
antitoxin VapB	K18829	0.128	0.033	1.137 (95% CI, 1.065-1.213)	0.00481111	3.87314	Wald	linear
mRNA interferase ChpB [EC:3.1.-.-]	K18841	0.127	0.033	1.136 (95% CI, 1.065-1.211)	0.00481111	3.8764	Wald	linear
type VI secretion system protein ImpE	K11898	0.127	0.033	1.136 (95% CI, 1.065-1.212)	0.00481957	3.86933	Wald	linear
L-cystine transport system substrate-binding protein	K02424	0.127	0.033	1.135 (95% CI, 1.064-1.211)	0.00491714	3.8603	Wald	linear
putative acetyltransferase [EC:2.3.1.-]	K03826	0.127	0.033	1.136 (95% CI, 1.064-1.211)	0.00491714	3.85083	Wald	linear
hyperosmotically inducible periplasmic protein	K04065	0.129	0.034	1.138 (95% CI, 1.066-1.216)	0.00491714	3.85056	Wald	linear
threonine efflux protein	K05835	0.127	0.033	1.136 (95% CI, 1.065-1.212)	0.00491714	3.85741	Wald	linear
ferrous iron transport protein C	K07490	0.129	0.034	1.138 (95% CI, 1.066-1.216)	0.00491714	3.85148	Wald	linear
two-component system, OmpR family, response regulator TctD	K07774	0.133	0.035	1.143 (95% CI, 1.068-1.223)	0.00491714	3.85568	Wald	linear
CRP/FNR family transcriptional regulator, cyclic AMP receptor protein	K10914	0.127	0.033	1.135 (95% CI, 1.064-1.211)	0.00491714	3.85208	Wald	linear
DSF synthase	K13816	0.128	0.033	1.136 (95% CI, 1.065-1.212)	0.00491714	3.85552	Wald	linear
colanic acid/amylovoran biosynthesis protein	K16710	0.127	0.033	1.136 (95% CI, 1.064-1.211)	0.00491714	3.85552	Wald	linear
curli production assembly/transport component CsgG	K06214	0.127	0.033	1.135 (95% CI, 1.064-1.211)	0.00493812	3.84786	Wald	linear
DNA gyrase inhibitor	K07470	0.128	0.033	1.136 (95% CI, 1.064-1.213)	0.00493812	3.83657	Wald	linear
two-component system, CitB family, response regulator DcuR	K07703	0.127	0.033	1.136 (95% CI, 1.064-1.212)	0.00493812	3.83677	Wald	linear
crotonobetainyl-CoA dehydrogenase [EC:1.3.8.13]	K08297	0.128	0.033	1.136 (95% CI, 1.064-1.213)	0.00493812	3.83657	Wald	linear
ureidoacrylate peracid hydrolase [EC:3.5.1.110]	K09020	0.126	0.033	1.134 (95% CI, 1.064-1.21)	0.00493812	3.83691	Wald	linear
uncharacterized protein	K09920	0.128	0.033	1.136 (95% CI, 1.064-1.212)	0.00493812	3.8425	Wald	linear
glutamine transport system permease protein	K10037	0.126	0.033	1.134 (95% CI, 1.064-1.21)	0.00493812	3.83633	Wald	linear
MerR family transcriptional regulator, Zn(II)-responsive regulator of zntA	K13638	0.127	0.033	1.136 (95% CI, 1.064-1.212)	0.00493812	3.83824	Wald	linear
L,D-transpeptidase YcfS	K19236	0.127	0.033	1.135 (95% CI, 1.064-1.212)	0.00493812	3.84271	Wald	linear
phospholipase A1/A2 [EC:3.1.1.32 3.1.1.4]	K01058	0.126	0.033	1.134 (95% CI, 1.063-1.21)	0.00502256	3.82921	Wald	linear
sulfofructosephosphate aldolase [EC:4.1.2.57]	K01671	0.126	0.033	1.134 (95% CI, 1.063-1.21)	0.00502256	3.82511	Wald	linear
D-erythro-7,8-dihydroneopterin triphosphate epimerase [EC:5.1.99.7]	K07589	0.125	0.033	1.134 (95% CI, 1.063-1.209)	0.00502256	3.82717	Wald	linear
MFS transporter, ENTS family, enterobactin (siderophore) exporter	K08225	0.125	0.033	1.134 (95% CI, 1.063-1.209)	0.00502256	3.82573	Wald	linear
LysR family transcriptional regulator, carnitine catabolism transcriptional activator	K17737	0.127	0.033	1.136 (95% CI, 1.064-1.212)	0.00502256	3.82569	Wald	linear
K+-transporting ATPase ATPase F chain	K01545	0.127	0.033	1.135 (95% CI, 1.064-1.211)	0.00502795	3.82345	Wald	linear
amino acid transporter, AAT family	K03293	0.132	0.035	1.141 (95% CI, 1.066-1.222)	0.00508846	3.79585	Wald	linear
meso-butanediol dehydrogenase / (S,S)-butanediol dehydrogenase / diacetyl reductase [EC:1.1.1.- 1.1.1.76 1.1.1.304]	K03366	0.126	0.033	1.134 (95% CI, 1.063-1.211)	0.00508846	3.80458	Wald	linear
TetR/AcrR family transcriptional regulator, acrAB operon repressor	K03577	0.126	0.033	1.134 (95% CI, 1.063-1.209)	0.00508846	3.80925	Wald	linear
chromosome partition protein MukE	K03804	0.126	0.033	1.134 (95% CI, 1.063-1.21)	0.00508846	3.80214	Wald	linear
phosphonoacetaldehyde hydrolase [EC:3.11.1.1]	K05306	0.132	0.035	1.141 (95% CI, 1.066-1.221)	0.00508846	3.81157	Wald	linear
lipoprotein NlpI	K05803	0.128	0.034	1.136 (95% CI, 1.064-1.213)	0.00508846	3.81548	Wald	linear
cation transport regulator	K06197	0.125	0.033	1.133 (95% CI, 1.062-1.208)	0.00508846	3.80335	Wald	linear
uncharacterized protein	K07078	0.126	0.033	1.135 (95% CI, 1.063-1.211)	0.00508846	3.80441	Wald	linear
two-component system, NarL family, invasion response regulator UvrY	K07689	0.125	0.033	1.134 (95% CI, 1.063-1.209)	0.00508846	3.80024	Wald	linear
MFS transporter, DHA1 family, multidrug resistance protein	K08162	0.126	0.033	1.134 (95% CI, 1.063-1.21)	0.00508846	3.80287	Wald	linear
tagatose 1,6-diphosphate aldolase GatY/KbaY [EC:4.1.2.40]	K08302	0.128	0.034	1.136 (95% CI, 1.064-1.213)	0.00508846	3.80451	Wald	linear
formate dehydrogenase-N, gamma subunit	K08350	0.127	0.033	1.136 (95% CI, 1.064-1.213)	0.00508846	3.80626	Wald	linear
DtxR family transcriptional regulator, manganese transport regulator	K11924	0.128	0.034	1.137 (95% CI, 1.064-1.215)	0.00508846	3.80531	Wald	linear
malonate decarboxylase beta subunit [EC:4.1.1.87]	K13932	0.125	0.033	1.134 (95% CI, 1.063-1.209)	0.00508846	3.80029	Wald	linear
dihydromonapterin reductase / dihydrofolate reductase [EC:1.5.1.50 1.5.1.3]	K13938	0.125	0.033	1.133 (95% CI, 1.062-1.209)	0.00508846	3.79542	Wald	linear
chaperone protein EcpD	K15540	0.127	0.034	1.136 (95% CI, 1.064-1.213)	0.00508846	3.79572	Wald	linear
two-component system, OmpR family, sensor histidine kinase AdeS [EC:2.7.13.3]	K18143	0.126	0.033	1.134 (95% CI, 1.063-1.209)	0.00508846	3.81615	Wald	linear
antitoxin StbD	K18923	0.132	0.035	1.141 (95% CI, 1.066-1.221)	0.00508846	3.79853	Wald	linear
LysR family transcriptional regulator, nitrogen assimilation regulatory protein	K19338	0.127	0.033	1.135 (95% CI, 1.063-1.211)	0.00508846	3.81493	Wald	linear
Gnt-I system low-affinity gluconate transporter	K06156	0.131	0.035	1.14 (95% CI, 1.065-1.22)	0.00513145	3.79208	Wald	linear
L-lactate permease	K00427	0.129	0.035	1.138 (95% CI, 1.063-1.217)	0.00516607	3.72944	Wald	linear
succinylornithine aminotransferase [EC:2.6.1.81]	K00840	0.122	0.033	1.129 (95% CI, 1.059-1.205)	0.00516607	3.68945	Wald	linear
N-acylmannosamine kinase [EC:2.7.1.60]	K00885	0.124	0.033	1.131 (95% CI, 1.061-1.207)	0.00516607	3.75393	Wald	linear
ribonuclease I (enterobacter ribonuclease) [EC:3.1.27.6]	K01169	0.122	0.033	1.13 (95% CI, 1.059-1.206)	0.00516607	3.69183	Wald	linear
acetolactate decarboxylase [EC:4.1.1.5]	K01575	0.124	0.033	1.132 (95% CI, 1.06-1.208)	0.00516607	3.70017	Wald	linear
TetR/AcrR family transcriptional regulator, transcriptional repressor of bet genes	K02167	0.128	0.034	1.137 (95% CI, 1.063-1.216)	0.00516607	3.75354	Wald	linear
ferritin-like protein 2	K02255	0.122	0.033	1.13 (95% CI, 1.059-1.206)	0.00516607	3.69183	Wald	linear
enterobactin synthetase component D [EC:6.3.2.14 2.7.8.-]	K02362	0.122	0.033	1.13 (95% CI, 1.06-1.205)	0.00516607	3.72731	Wald	linear
enterobactin synthetase component F [EC:6.3.2.14]	K02364	0.125	0.033	1.133 (95% CI, 1.061-1.21)	0.00516607	3.74818	Wald	linear
regulator of sigma S factor FliZ	K02425	0.122	0.033	1.129 (95% CI, 1.059-1.205)	0.00516607	3.68945	Wald	linear
MFS transporter, ACS family, 4-hydroxyphenylacetate permease	K02511	0.124	0.033	1.132 (95% CI, 1.062-1.208)	0.00516607	3.78361	Wald	linear
	K03080	0.122	0.033	1.129 (95% CI, 1.059-1.205)	0.00516607	3.68945	Wald	linear
p-hydroxybenzoic acid efflux pump subunit AaeB	K03468	0.122	0.033	1.13 (95% CI, 1.059-1.206)	0.00516607	3.69183	Wald	linear
D-erythrose 4-phosphate dehydrogenase [EC:1.2.1.72]	K03472	0.123	0.033	1.131 (95% CI, 1.06-1.207)	0.00516607	3.70547	Wald	linear
flagellar protein FlhE	K03516	0.123	0.033	1.13 (95% CI, 1.06-1.206)	0.00516607	3.72541	Wald	linear
sigma-E factor negative regulatory protein RseB	K03598	0.121	0.033	1.129 (95% CI, 1.058-1.204)	0.00516607	3.68474	Wald	linear
MetJ family transcriptional regulator, methionine regulon repressor	K03764	0.123	0.033	1.131 (95% CI, 1.06-1.208)	0.00516607	3.70356	Wald	linear
putative colanic acid biosynthesis acetyltransferase WcaB [EC:2.3.1.-]	K03819	0.125	0.033	1.133 (95% CI, 1.062-1.209)	0.00516607	3.78549	Wald	linear
osmotically inducible lipoprotein OsmB	K04062	0.125	0.034	1.133 (95% CI, 1.061-1.21)	0.00516607	3.71186	Wald	linear
molecular chaperone IbpB	K04081	0.125	0.034	1.133 (95% CI, 1.06-1.21)	0.00516607	3.70032	Wald	linear
major curlin subunit	K04334	0.122	0.033	1.13 (95% CI, 1.059-1.206)	0.00516607	3.69183	Wald	linear
curli production protein	K04336	0.122	0.033	1.13 (95% CI, 1.059-1.206)	0.00516607	3.69183	Wald	linear
curli production assembly/transport component CsgF	K04338	0.123	0.033	1.131 (95% CI, 1.06-1.207)	0.00516607	3.72883	Wald	linear
serine protease DegS [EC:3.4.21.-]	K04691	0.123	0.033	1.131 (95% CI, 1.059-1.207)	0.00516607	3.68338	Wald	linear
L-carnitine/gamma-butyrobetaine antiporter	K05245	0.122	0.033	1.13 (95% CI, 1.059-1.206)	0.00516607	3.69183	Wald	linear
putative lipoprotein	K05811	0.123	0.033	1.131 (95% CI, 1.061-1.207)	0.00516607	3.74733	Wald	linear
homoserine/homoserine lactone efflux protein	K05834	0.123	0.033	1.131 (95% CI, 1.06-1.206)	0.00516607	3.7468	Wald	linear
vitamin B12 transport system permease protein	K06073	0.125	0.033	1.133 (95% CI, 1.062-1.209)	0.00516607	3.77606	Wald	linear
murein lipoprotein	K06078	0.125	0.034	1.133 (95% CI, 1.061-1.21)	0.00516607	3.72131	Wald	linear
cardiolipin synthase C [EC:2.7.8.-]	K06132	0.122	0.033	1.13 (95% CI, 1.059-1.206)	0.00516607	3.68831	Wald	linear
universal stress protein A	K06149	0.124	0.033	1.132 (95% CI, 1.06-1.209)	0.00516607	3.71087	Wald	linear
Gnt-I system high-affinity gluconate transporter	K06155	0.125	0.033	1.133 (95% CI, 1.061-1.209)	0.00516607	3.74065	Wald	linear
uncharacterized protein	K06887	0.124	0.033	1.132 (95% CI, 1.061-1.208)	0.00516607	3.75159	Wald	linear
Tat-targeted selenate reductase subunit YnfH	K07312	0.122	0.033	1.13 (95% CI, 1.059-1.206)	0.00516607	3.69183	Wald	linear
minor fimbrial subunit	K07348	0.124	0.033	1.132 (95% CI, 1.061-1.207)	0.00516607	3.74086	Wald	linear
minor fimbrial subunit	K07350	0.125	0.033	1.133 (95% CI, 1.062-1.209)	0.00516607	3.77495	Wald	linear
putative transposase	K07497	0.123	0.033	1.131 (95% CI, 1.061-1.206)	0.00516607	3.76367	Wald	linear
LysR family transcriptional regulator, tdc operon transcriptional activator	K07592	0.122	0.033	1.129 (95% CI, 1.059-1.205)	0.00516607	3.68898	Wald	linear
two-component system, NarL family, sensor histidine kinase RcsD [EC:2.7.13.3]	K07676	0.124	0.033	1.132 (95% CI, 1.061-1.208)	0.00516607	3.74346	Wald	linear
two-component system, NarL family, capsular synthesis sensor histidine kinase RcsC [EC:2.7.13.3]	K07677	0.124	0.033	1.132 (95% CI, 1.061-1.208)	0.00516607	3.74346	Wald	linear
sugar-phosphatase [EC:3.1.3.23]	K07757	0.122	0.033	1.13 (95% CI, 1.059-1.206)	0.00516607	3.69183	Wald	linear
two-component system, OmpR family, response regulator BasR	K07771	0.122	0.033	1.13 (95% CI, 1.059-1.206)	0.00516607	3.68822	Wald	linear
LuxR family transcriptional regulator, quorum-sensing system regulator SdiA	K07782	0.124	0.033	1.132 (95% CI, 1.062-1.208)	0.00516607	3.77245	Wald	linear
putatice virulence related protein PagC	K07804	0.122	0.033	1.129 (95% CI, 1.059-1.205)	0.00516607	3.68447	Wald	linear
MFS transporter, DHA1 family, multidrug/chloramphenicol efflux transport protein	K08160	0.125	0.033	1.133 (95% CI, 1.062-1.209)	0.00516607	3.78105	Wald	linear
MFS transporter, ACS family, D-galactonate transporter	K08194	0.123	0.033	1.131 (95% CI, 1.06-1.207)	0.00516607	3.71711	Wald	linear
transcriptional activator CaiF	K08277	0.122	0.033	1.13 (95% CI, 1.059-1.206)	0.00516607	3.69183	Wald	linear
membrane-bound lytic murein transglycosylase E [EC:4.2.2.-]	K08308	0.123	0.033	1.131 (95% CI, 1.06-1.206)	0.00516607	3.72427	Wald	linear
4-hydroxybutyrate dehydrogenase / sulfolactaldehyde 3-reductase [EC:1.1.1.61 1.1.1.373]	K08318	0.122	0.033	1.129 (95% CI, 1.059-1.205)	0.00516607	3.68945	Wald	linear
formate dehydrogenase-N, alpha subunit [EC:1.17.5.3]	K08348	0.125	0.034	1.133 (95% CI, 1.06-1.211)	0.00516607	3.69597	Wald	linear
putative membrane protein	K08993	0.124	0.033	1.132 (95% CI, 1.06-1.208)	0.00516607	3.72271	Wald	linear
3-hydroxypropanoate dehydrogenase [EC:1.1.1.-]	K09019	0.125	0.033	1.133 (95% CI, 1.062-1.209)	0.00516607	3.7668	Wald	linear
cell division protein ZapB	K09892	0.126	0.033	1.134 (95% CI, 1.062-1.21)	0.00516607	3.76602	Wald	linear
elongation factor P hydroxylase [EC:1.14.-.-]	K09906	0.122	0.033	1.13 (95% CI, 1.059-1.206)	0.00516607	3.6886	Wald	linear
uncharacterized protein	K09910	0.124	0.033	1.132 (95% CI, 1.06-1.208)	0.00516607	3.6989	Wald	linear
uncharacterized protein	K09916	0.125	0.033	1.133 (95% CI, 1.061-1.21)	0.00516607	3.71859	Wald	linear
uncharacterized protein	K09918	0.122	0.033	1.13 (95% CI, 1.059-1.206)	0.00516607	3.69422	Wald	linear
glutamate/aspartate transport system permease protein	K10002	0.123	0.033	1.131 (95% CI, 1.06-1.207)	0.00516607	3.70566	Wald	linear
histidine transport system substrate-binding protein	K10014	0.123	0.033	1.131 (95% CI, 1.06-1.208)	0.00516607	3.70775	Wald	linear
fructoselysine 6-kinase [EC:2.7.1.218]	K10710	0.124	0.033	1.132 (95% CI, 1.061-1.208)	0.00516607	3.75197	Wald	linear
DNA replication terminus site-binding protein	K10748	0.124	0.033	1.132 (95% CI, 1.061-1.208)	0.00516607	3.74346	Wald	linear
ferredoxin	K11107	0.124	0.033	1.132 (95% CI, 1.061-1.208)	0.00516607	3.73861	Wald	linear
acetolactate synthase II small subunit [EC:2.2.1.6]	K11258	0.124	0.033	1.132 (95% CI, 1.06-1.208)	0.00516607	3.72451	Wald	linear
(4S)-4-hydroxy-5-phosphonooxypentane-2,3-dione isomerase [EC:5.3.1.32]	K11530	0.122	0.033	1.13 (95% CI, 1.06-1.205)	0.00516607	3.73109	Wald	linear
phenylalanine-specific permease	K11732	0.122	0.033	1.13 (95% CI, 1.059-1.206)	0.00516607	3.69183	Wald	linear
GABA permease	K11735	0.127	0.034	1.136 (95% CI, 1.062-1.214)	0.00516607	3.73455	Wald	linear
D-serine/D-alanine/glycine transporter	K11737	0.123	0.033	1.13 (95% CI, 1.06-1.206)	0.00516607	3.71319	Wald	linear
bacteriophage N4 adsorption protein A	K11739	0.122	0.033	1.129 (95% CI, 1.059-1.205)	0.00516607	3.68447	Wald	linear
spermidine export protein MdtI	K11742	0.125	0.033	1.133 (95% CI, 1.062-1.21)	0.00516607	3.76711	Wald	linear
spermidine export protein MdtJ	K11743	0.124	0.033	1.133 (95% CI, 1.061-1.209)	0.00516607	3.75564	Wald	linear
type VI secretion system protein VasD	K11906	0.124	0.033	1.132 (95% CI, 1.061-1.207)	0.00516607	3.75203	Wald	linear
type VI secretion system protein VasL	K11911	0.124	0.033	1.132 (95% CI, 1.062-1.208)	0.00516607	3.78361	Wald	linear
SgrR family transcriptional regulator	K11925	0.124	0.033	1.132 (95% CI, 1.061-1.208)	0.00516607	3.74346	Wald	linear
universal stress protein G	K11932	0.124	0.034	1.132 (95% CI, 1.06-1.21)	0.00516607	3.68938	Wald	linear
HMP-PP phosphatase [EC:3.6.1.-]	K11938	0.124	0.033	1.132 (95% CI, 1.061-1.208)	0.00516607	3.74346	Wald	linear
glucans biosynthesis protein C [EC:2.1.-.-]	K11941	0.122	0.033	1.13 (95% CI, 1.059-1.206)	0.00516607	3.69183	Wald	linear
hydrogenase-4 component G [EC:1.-.-.-]	K12142	0.122	0.033	1.13 (95% CI, 1.059-1.206)	0.00516607	3.69183	Wald	linear
hydrogenase-4 component I [EC:1.-.-.-]	K12144	0.122	0.033	1.13 (95% CI, 1.059-1.206)	0.00516607	3.69183	Wald	linear
hydrogenase-4 component J [EC:1.-.-.-]	K12145	0.124	0.033	1.132 (95% CI, 1.061-1.209)	0.00516607	3.72562	Wald	linear
acidic protein MsyB	K12147	0.122	0.033	1.13 (95% CI, 1.059-1.206)	0.00516607	3.69183	Wald	linear
anaerobic nitric oxide reductase transcription regulator	K12266	0.123	0.033	1.131 (95% CI, 1.06-1.206)	0.00516607	3.74156	Wald	linear
pilus assembly protein HofN	K12289	0.124	0.033	1.132 (95% CI, 1.061-1.208)	0.00516607	3.74346	Wald	linear
lipoprotein YgeR	K12943	0.122	0.033	1.13 (95% CI, 1.059-1.206)	0.00516607	3.69183	Wald	linear
KDO II ethanolaminephosphotransferase [EC:2.7.8.42]	K12975	0.122	0.033	1.13 (95% CI, 1.059-1.206)	0.00516607	3.69183	Wald	linear
ferric iron reductase protein FhuF	K13255	0.125	0.033	1.133 (95% CI, 1.062-1.209)	0.00516607	3.77946	Wald	linear
putative colanic acid biosynthesis glycosyltransferase [EC:2.4.-.-]	K13683	0.121	0.033	1.129 (95% CI, 1.058-1.204)	0.00516607	3.68391	Wald	linear
murein DD-endopeptidase / murein LD-carboxypeptidase [EC:3.4.-.- 3.4.17.13]	K13694	0.124	0.033	1.132 (95% CI, 1.061-1.209)	0.00516607	3.71633	Wald	linear
c-di-GMP phosphodiesterase Gmr [EC:3.1.4.52]	K14051	0.124	0.033	1.132 (95% CI, 1.061-1.208)	0.00516607	3.74346	Wald	linear
blue copper oxidase	K14588	0.122	0.033	1.129 (95% CI, 1.059-1.205)	0.00516607	3.68945	Wald	linear
(S)-mandelate dehydrogenase [EC:1.1.99.31]	K15054	0.124	0.033	1.132 (95% CI, 1.061-1.208)	0.00516607	3.76388	Wald	linear
sulfoacetaldehyde reductase [EC:1.1.1.313]	K15373	0.124	0.033	1.132 (95% CI, 1.061-1.207)	0.00516607	3.75823	Wald	linear
outer membrane protein, multidrug efflux system	K15550	0.122	0.033	1.13 (95% CI, 1.059-1.206)	0.00516607	3.69183	Wald	linear
cell division activator	K15722	0.126	0.034	1.135 (95% CI, 1.061-1.213)	0.00516607	3.71694	Wald	linear
glutarate hydroxylase [EC:1.14.11.-]	K15737	0.124	0.033	1.132 (95% CI, 1.06-1.209)	0.00516607	3.71109	Wald	linear
formate hydrogenlyase regulatory protein HycA	K15833	0.126	0.034	1.135 (95% CI, 1.061-1.213)	0.00516607	3.71694	Wald	linear
LysR family transcriptional regulator, transcriptional activator for dmlA	K16135	0.122	0.033	1.13 (95% CI, 1.059-1.206)	0.00516607	3.69183	Wald	linear
xanthine permease XanP	K16345	0.123	0.033	1.131 (95% CI, 1.06-1.207)	0.00516607	3.71543	Wald	linear
phosphatidylglycerophosphatase C [EC:3.1.3.27]	K18697	0.124	0.033	1.132 (95% CI, 1.061-1.208)	0.00516607	3.75319	Wald	linear
serine-type D-Ala-D-Ala carboxypeptidase/endopeptidase [EC:3.4.16.4 3.4.21.-]	K18988	0.122	0.033	1.13 (95% CI, 1.059-1.205)	0.00516607	3.69176	Wald	linear
small toxic protein TisB	K19148	0.125	0.034	1.134 (95% CI, 1.06-1.212)	0.00516607	3.68812	Wald	linear
multidrug efflux pump	K19585	0.122	0.033	1.13 (95% CI, 1.059-1.205)	0.00516607	3.71514	Wald	linear
biofilm regulator BssR	K19688	0.122	0.033	1.13 (95% CI, 1.059-1.206)	0.00516607	3.69183	Wald	linear
acid stress chaperone HdeB	K19778	0.128	0.034	1.136 (95% CI, 1.063-1.215)	0.00516607	3.7391	Wald	linear
choline trimethylamine-lyase [EC:4.3.99.4]	K20038	0.122	0.033	1.129 (95% CI, 1.059-1.205)	0.00516607	3.68447	Wald	linear
two-component system, NarL family, response regulator FusR	K20264	0.123	0.033	1.131 (95% CI, 1.06-1.207)	0.00516607	3.71322	Wald	linear
cytochrome o ubiquinol oxidase subunit I [EC:7.1.1.3]	K02298	0.122	0.033	1.13 (95% CI, 1.059-1.206)	0.00516897	3.68206	Wald	linear
aminotransferase [EC:2.6.1.-]	K08969	0.123	0.033	1.131 (95% CI, 1.059-1.207)	0.00516897	3.68156	Wald	linear
heptose II phosphotransferase [EC:2.7.1.-]	K02850	0.124	0.034	1.132 (95% CI, 1.06-1.21)	0.00517977	3.6802	Wald	linear
diguanylate cyclase [EC:2.7.7.65]	K13069	0.122	0.033	1.13 (95% CI, 1.059-1.206)	0.0051939	3.67867	Wald	linear
lipid IVA palmitoyltransferase [EC:2.3.1.251]	K12973	0.128	0.035	1.136 (95% CI, 1.061-1.216)	0.00519494	3.67779	Wald	linear
glyoxylate/hydroxypyruvate/2-ketogluconate reductase [EC:1.1.1.79 1.1.1.81 1.1.1.215]	K00090	0.121	0.033	1.129 (95% CI, 1.058-1.204)	0.00519785	3.67682	Wald	linear
DNA-binding protein H-NS	K03746	0.122	0.033	1.13 (95% CI, 1.059-1.207)	0.00521317	3.67524	Wald	linear
flagellar protein FliT	K02423	0.121	0.033	1.128 (95% CI, 1.058-1.203)	0.00521472	3.67434	Wald	linear
RNA polymerase nonessential primary-like sigma factor	K03087	0.121	0.033	1.128 (95% CI, 1.058-1.203)	0.00521798	3.67255	Wald	linear
lsr operon transcriptional repressor	K11531	0.121	0.033	1.129 (95% CI, 1.058-1.204)	0.00521798	3.67266	Wald	linear
DeoR family transcriptional regulator, L-fucose operon activator	K02430	0.121	0.033	1.129 (95% CI, 1.058-1.204)	0.005243	3.67006	Wald	linear
Ner family transcriptional regulator	K07724	0.122	0.033	1.13 (95% CI, 1.059-1.206)	0.005243	3.6697	Wald	linear
tryptophan-specific transport protein	K03835	0.121	0.033	1.129 (95% CI, 1.058-1.205)	0.00527991	3.66709	Wald	linear
AraC family transcriptional regulator, mar-sox-rob regulon activator	K05804	0.123	0.034	1.131 (95% CI, 1.059-1.208)	0.00529324	3.66564	Wald	linear
L-arabinose transport system permease protein	K10538	0.12	0.033	1.127 (95% CI, 1.057-1.202)	0.00530332	3.66396	Wald	linear
nitric oxide reductase FlRd-NAD(+) reductase [EC:1.18.1.-]	K12265	0.121	0.033	1.129 (95% CI, 1.058-1.205)	0.00530332	3.66354	Wald	linear
nitrate reductase gamma subunit [EC:1.7.5.1 1.7.99.-]	K00374	0.121	0.033	1.128 (95% CI, 1.057-1.204)	0.00535625	3.61978	Wald	linear
phosphoglycerol transferase [EC:2.7.8.20]	K01002	0.121	0.033	1.129 (95% CI, 1.057-1.205)	0.00535625	3.64198	Wald	linear
polygalacturonase [EC:3.2.1.15]	K01184	0.119	0.033	1.127 (95% CI, 1.056-1.202)	0.00535625	3.60689	Wald	linear
alpha,alpha-trehalase [EC:3.2.1.28]	K01194	0.12	0.033	1.128 (95% CI, 1.057-1.204)	0.00535625	3.61234	Wald	linear
galactosamine-6-phosphate isomerase [EC:5.3.1.-]	K02080	0.119	0.033	1.126 (95% CI, 1.056-1.202)	0.00535625	3.60013	Wald	linear
DNA replication protein DnaT	K02317	0.12	0.033	1.127 (95% CI, 1.056-1.203)	0.00535625	3.61609	Wald	linear
glucitol operon activator protein	K02466	0.122	0.034	1.129 (95% CI, 1.057-1.206)	0.00535625	3.60844	Wald	linear
PTS system, beta-glucoside (arbutin/salicin/cellobiose)-specific IIC component	K02753	0.119	0.033	1.126 (95% CI, 1.056-1.202)	0.00535625	3.60013	Wald	linear
PTS system, glucose-specific IIB component [EC:2.7.1.199]	K02778	0.119	0.033	1.126 (95% CI, 1.056-1.202)	0.00535625	3.60013	Wald	linear
PTS system, sorbose-specific IIA component [EC:2.7.1.206]	K02812	0.119	0.033	1.126 (95% CI, 1.056-1.202)	0.00535625	3.60013	Wald	linear
N-methyl-L-tryptophan oxidase [EC:1.5.3.-]	K02846	0.122	0.033	1.129 (95% CI, 1.058-1.205)	0.00535625	3.65393	Wald	linear
UDP-N-acetyl-D-mannosaminouronate:lipid I N-acetyl-D-mannosaminouronosyltransferase [EC:2.4.1.180]	K02852	0.12	0.033	1.128 (95% CI, 1.057-1.203)	0.00535625	3.62784	Wald	linear
enterobacterial common antigen polymerase [EC:2.4.1.-]	K02853	0.12	0.033	1.128 (95% CI, 1.057-1.203)	0.00535625	3.62784	Wald	linear
MFS transporter, NHS family, nucleoside permease	K03289	0.119	0.033	1.126 (95% CI, 1.056-1.202)	0.00535625	3.60013	Wald	linear
Smg protein	K03747	0.122	0.033	1.129 (95% CI, 1.058-1.205)	0.00535625	3.65262	Wald	linear
MFS transporter, MHS family, alpha-ketoglutarate permease	K03761	0.12	0.033	1.127 (95% CI, 1.057-1.202)	0.00535625	3.6385	Wald	linear
FKBP-type peptidyl-prolyl cis-trans isomerase SlpA [EC:5.2.1.8]	K03774	0.121	0.033	1.129 (95% CI, 1.058-1.205)	0.00535625	3.64116	Wald	linear
phage shock protein B	K03970	0.121	0.034	1.129 (95% CI, 1.057-1.205)	0.00535625	3.61132	Wald	linear
type III secretion protein W	K04058	0.124	0.034	1.132 (95% CI, 1.058-1.211)	0.00535625	3.60003	Wald	linear
molecular chaperone IbpA	K04080	0.121	0.033	1.128 (95% CI, 1.057-1.204)	0.00535625	3.6034	Wald	linear
transcriptional antiterminator RfaH	K05785	0.121	0.034	1.129 (95% CI, 1.057-1.205)	0.00535625	3.60764	Wald	linear
methyl-accepting chemotaxis protein III, ribose and galactose sensor receptor	K05876	0.119	0.033	1.126 (95% CI, 1.056-1.202)	0.00535625	3.60013	Wald	linear
methyl-accepting chemotaxis protein IV, peptide sensor receptor	K05877	0.119	0.033	1.126 (95% CI, 1.056-1.202)	0.00535625	3.60013	Wald	linear
transcriptional activator for dhaKLM operon	K05880	0.119	0.033	1.126 (95% CI, 1.056-1.202)	0.00535625	3.60013	Wald	linear
LacI family transcriptional regulator, gluconate utilization system Gnt-I transcriptional repressor	K06145	0.121	0.033	1.128 (95% CI, 1.057-1.205)	0.00535625	3.61661	Wald	linear
uncharacterized protein	K06946	0.12	0.033	1.128 (95% CI, 1.057-1.203)	0.00535625	3.64804	Wald	linear
outer membrane usher protein	K07347	0.121	0.033	1.129 (95% CI, 1.057-1.205)	0.00535625	3.63508	Wald	linear
two-component system, OmpR family, sensor histidine kinase CpxA [EC:2.7.13.3]	K07640	0.121	0.033	1.129 (95% CI, 1.058-1.205)	0.00535625	3.64424	Wald	linear
two-component system, OmpR family, response regulator BaeR	K07664	0.12	0.033	1.127 (95% CI, 1.056-1.203)	0.00535625	3.60097	Wald	linear
prophage regulatory protein	K07733	0.121	0.033	1.128 (95% CI, 1.057-1.204)	0.00535625	3.64137	Wald	linear
biotin/methionine sulfoxide reductase [EC:1.-.-.-]	K08351	0.12	0.033	1.128 (95% CI, 1.057-1.204)	0.00535625	3.62161	Wald	linear
phosphocarrier protein NPr	K08485	0.122	0.034	1.13 (95% CI, 1.058-1.207)	0.00535625	3.62732	Wald	linear
uncharacterized protein	K08997	0.12	0.033	1.128 (95% CI, 1.057-1.203)	0.00535625	3.62735	Wald	linear
uncharacterized protein	K09158	0.121	0.033	1.128 (95% CI, 1.057-1.204)	0.00535625	3.62789	Wald	linear
uncharacterized protein	K09161	0.121	0.033	1.128 (95% CI, 1.057-1.204)	0.00535625	3.63422	Wald	linear
outer membrane pore protein F	K09476	0.12	0.033	1.128 (95% CI, 1.057-1.204)	0.00535625	3.63292	Wald	linear
capsular polysaccharide transport system permease protein	K09688	0.12	0.033	1.128 (95% CI, 1.056-1.204)	0.00535625	3.60886	Wald	linear
uncharacterized protein	K09902	0.12	0.033	1.127 (95% CI, 1.057-1.202)	0.00535625	3.62872	Wald	linear
D-lyxose ketol-isomerase [EC:5.3.1.15]	K09988	0.121	0.034	1.129 (95% CI, 1.057-1.206)	0.00535625	3.61284	Wald	linear
exodeoxyribonuclease X [EC:3.1.11.-]	K10857	0.12	0.033	1.128 (95% CI, 1.057-1.204)	0.00535625	3.61591	Wald	linear
PTS system, galactosamine-specific IIB component [EC:2.7.1.-]	K10984	0.119	0.033	1.126 (95% CI, 1.056-1.202)	0.00535625	3.60013	Wald	linear
PTS system, galactosamine-specific IIC component	K10985	0.119	0.033	1.126 (95% CI, 1.056-1.202)	0.00535625	3.60013	Wald	linear
PTS system, galactosamine-specific IID component	K10986	0.119	0.033	1.126 (95% CI, 1.056-1.202)	0.00535625	3.60013	Wald	linear
leucine efflux protein	K11250	0.12	0.033	1.127 (95% CI, 1.056-1.203)	0.00535625	3.61868	Wald	linear
23S rRNA (guanine1835-N2)-methyltransferase [EC:2.1.1.174]	K11391	0.121	0.033	1.128 (95% CI, 1.057-1.204)	0.00535625	3.62754	Wald	linear
type VI secretion system protein ImpJ	K11893	0.119	0.033	1.127 (95% CI, 1.056-1.202)	0.00535625	3.61802	Wald	linear
type VI secretion system protein ImpB	K11901	0.12	0.033	1.127 (95% CI, 1.056-1.202)	0.00535625	3.62392	Wald	linear
type VI secretion system protein VasG	K11907	0.119	0.033	1.126 (95% CI, 1.056-1.201)	0.00535625	3.6305	Wald	linear
outer membrane pore protein E	K11929	0.119	0.033	1.126 (95% CI, 1.056-1.202)	0.00535625	3.60013	Wald	linear
hydrogenase-4 transcriptional activator	K12146	0.119	0.033	1.126 (95% CI, 1.056-1.202)	0.00535625	3.60013	Wald	linear
pilus assembly protein HofM	K12288	0.12	0.033	1.128 (95% CI, 1.057-1.203)	0.00535625	3.62784	Wald	linear
pilus assembly protein HofP	K12291	0.12	0.033	1.128 (95% CI, 1.057-1.203)	0.00535625	3.62784	Wald	linear
MFS transporter, ACS family, probable galactarate transporter	K12299	0.119	0.033	1.126 (95% CI, 1.056-1.202)	0.00535625	3.60013	Wald	linear
dTDP-N-acetylfucosamine:lipid II N-acetylfucosaminyltransferase [EC:2.4.1.325]	K12582	0.12	0.033	1.128 (95% CI, 1.057-1.203)	0.00535625	3.62784	Wald	linear
undecaprenyl phosphate-alpha-L-ara4N flippase subunit ArnF	K12963	0.12	0.033	1.128 (95% CI, 1.057-1.203)	0.00535625	3.62784	Wald	linear
undecaprenyl phosphate-alpha-L-ara4FN deformylase [EC:3.5.1.-]	K13014	0.12	0.033	1.128 (95% CI, 1.057-1.203)	0.00535625	3.62784	Wald	linear
putative colanic acid polymerase	K13620	0.119	0.033	1.126 (95% CI, 1.056-1.202)	0.00535625	3.60013	Wald	linear
GntR family transcriptional regulator, colanic acid and biofilm gene transcriptional regulator	K13654	0.119	0.033	1.126 (95% CI, 1.056-1.202)	0.00535625	3.60013	Wald	linear
putative colanic acid biosynthesis glycosyltransferase [EC:2.4.-.-]	K13684	0.119	0.033	1.126 (95% CI, 1.056-1.202)	0.00535625	3.60013	Wald	linear
phenolic acid decarboxylase [EC:4.1.1.-]	K13727	0.12	0.033	1.128 (95% CI, 1.057-1.204)	0.00535625	3.62131	Wald	linear
phosphate propanoyltransferase [EC:2.3.1.222]	K13923	0.119	0.033	1.126 (95% CI, 1.056-1.202)	0.00535625	3.60013	Wald	linear
malonate decarboxylase alpha subunit [EC:2.3.1.187]	K13929	0.119	0.033	1.127 (95% CI, 1.056-1.202)	0.00535625	3.61091	Wald	linear
malonate decarboxylase epsilon subunit [EC:2.3.1.39]	K13935	0.121	0.033	1.128 (95% CI, 1.058-1.204)	0.00535625	3.64854	Wald	linear
protein MpaA	K14054	0.121	0.033	1.129 (95% CI, 1.058-1.205)	0.00535625	3.63374	Wald	linear
integrase	K14059	0.122	0.033	1.129 (95% CI, 1.058-1.206)	0.00535625	3.64995	Wald	linear
ribosome-associated protein	K14762	0.121	0.033	1.128 (95% CI, 1.057-1.204)	0.00535625	3.63656	Wald	linear
transcriptional regulator of PTS gene	K15545	0.121	0.033	1.129 (95% CI, 1.058-1.204)	0.00535625	3.65506	Wald	linear
p-hydroxybenzoic acid efflux pump subunit AaeA	K15548	0.123	0.034	1.131 (95% CI, 1.059-1.209)	0.00535625	3.64966	Wald	linear
deferrochelatase/peroxidase EfeB [EC:1.11.1.-]	K16301	0.12	0.033	1.127 (95% CI, 1.056-1.203)	0.00535625	3.61397	Wald	linear
putative pseudouridine transporter	K16324	0.119	0.033	1.126 (95% CI, 1.056-1.202)	0.00535625	3.60013	Wald	linear
entericidin A	K16347	0.121	0.033	1.128 (95% CI, 1.057-1.204)	0.00535625	3.62902	Wald	linear
colanic acid biosynthesis protein WcaM	K16711	0.119	0.033	1.126 (95% CI, 1.056-1.202)	0.00535625	3.60013	Wald	linear
allantoinase [EC:3.5.2.5]	K16842	0.119	0.033	1.126 (95% CI, 1.056-1.202)	0.00535625	3.60013	Wald	linear
L-cysteate sulfo-lyase [EC:4.4.1.25]	K17950	0.12	0.033	1.127 (95% CI, 1.057-1.202)	0.00535625	3.64988	Wald	linear
multidrug efflux pump	K18146	0.121	0.033	1.128 (95% CI, 1.057-1.204)	0.00535625	3.62609	Wald	linear
multidrug efflux pump	K18324	0.12	0.033	1.128 (95% CI, 1.057-1.203)	0.00535625	3.62784	Wald	linear
MFS transporter, DHA2 family, multidrug resistance protein	K18326	0.12	0.033	1.128 (95% CI, 1.057-1.203)	0.00535625	3.62784	Wald	linear
cytoskeleton bundling-enhancing protein CbeA and related proteins	K18838	0.122	0.034	1.13 (95% CI, 1.057-1.207)	0.00535625	3.60454	Wald	linear
antitoxin ChpS	K18842	0.123	0.034	1.131 (95% CI, 1.058-1.209)	0.00535625	3.62412	Wald	linear
1,4-dihydroxy-2-naphthoyl-CoA hydrolase [EC:3.1.2.28]	K19222	0.121	0.033	1.129 (95% CI, 1.057-1.205)	0.00535625	3.61866	Wald	linear
L,D-transpeptidase YbiS	K19235	0.122	0.033	1.13 (95% CI, 1.058-1.206)	0.00535625	3.65593	Wald	linear
signal transduction protein PmrD	K19238	0.119	0.033	1.126 (95% CI, 1.056-1.202)	0.00535625	3.60013	Wald	linear
fructoselysine transporter	K19540	0.119	0.033	1.126 (95% CI, 1.056-1.202)	0.00535625	3.60013	Wald	linear
membrane fusion protein, multidrug efflux system	K19586	0.119	0.033	1.127 (95% CI, 1.056-1.202)	0.00535625	3.60567	Wald	linear
Rrf2 family transcriptional regulator, repressor of oqxAB	K19587	0.119	0.033	1.126 (95% CI, 1.056-1.202)	0.00535625	3.60013	Wald	linear
3',5'-cyclic-AMP phosphodiesterase [EC:3.1.4.53]	K03651	0.118	0.033	1.125 (95% CI, 1.055-1.2)	0.00543415	3.59514	Wald	linear
minor curlin subunit	K04335	0.119	0.033	1.127 (95% CI, 1.056-1.202)	0.00543415	3.59499	Wald	linear
DNA polymerase V [EC:3.4.21.-]	K03503	0.122	0.034	1.13 (95% CI, 1.057-1.207)	0.0054557	3.59332	Wald	linear
thiol:disulfide interchange protein DsbA	K03673	0.12	0.034	1.128 (95% CI, 1.056-1.205)	0.00547996	3.59152	Wald	linear
lysine decarboxylase [EC:4.1.1.18]	K01582	0.12	0.033	1.127 (95% CI, 1.056-1.203)	0.00552729	3.58864	Wald	linear
flagellar transcriptional activator FlhC	K02402	0.119	0.033	1.126 (95% CI, 1.055-1.202)	0.00561977	3.58241	Wald	linear
DNA helicase IV [EC:3.6.4.12]	K03658	0.12	0.033	1.127 (95% CI, 1.056-1.203)	0.00561977	3.58264	Wald	linear
cell division inhibitor SulA	K13053	0.12	0.033	1.127 (95% CI, 1.056-1.203)	0.00561977	3.58367	Wald	linear
MFS transporter, SP family, galactose:H+ symporter	K08137	0.119	0.033	1.126 (95% CI, 1.055-1.202)	0.00562549	3.58151	Wald	linear
diguanylate cyclase [EC:2.7.7.65]	K21023	0.12	0.034	1.128 (95% CI, 1.056-1.204)	0.00563558	3.58041	Wald	linear
cysteine/O-acetylserine efflux protein	K11249	0.119	0.033	1.126 (95% CI, 1.055-1.202)	0.0056436	3.57941	Wald	linear
LacI family transcriptional regulator, asc operon repressor	K03487	0.121	0.034	1.129 (95% CI, 1.056-1.206)	0.00564688	3.57578	Wald	linear
threonine transporter	K03838	0.108	0.03	1.114 (95% CI, 1.05-1.182)	0.00564688	3.57592	Wald	linear
phage shock protein D	K03971	0.119	0.033	1.126 (95% CI, 1.055-1.201)	0.00564688	3.57758	Wald	linear
glutathione-regulated potassium-efflux system ancillary protein KefF	K11746	0.12	0.033	1.127 (95% CI, 1.056-1.204)	0.00564688	3.5755	Wald	linear
universal stress protein F	K14061	0.119	0.033	1.126 (95% CI, 1.055-1.201)	0.00564688	3.57758	Wald	linear
mRNA interferase HigB [EC:3.1.-.-]	K19166	0.12	0.034	1.128 (95% CI, 1.056-1.204)	0.00564688	3.57688	Wald	linear
phosphatidylglycerophosphatase B [EC:3.1.3.27 3.1.3.81 3.1.3.4 3.6.1.27]	K01096	0.12	0.034	1.127 (95% CI, 1.056-1.204)	0.00567744	3.57347	Wald	linear
curli production assembly/transport component CsgE	K04337	0.119	0.033	1.126 (95% CI, 1.055-1.202)	0.00572373	3.57036	Wald	linear
two-component system, CitB family, response regulator CitB	K07702	0.122	0.034	1.13 (95% CI, 1.057-1.208)	0.00572373	3.5701	Wald	linear
phosphoribosyl-dephospho-CoA transferase [EC:2.7.7.66]	K13934	0.12	0.034	1.127 (95% CI, 1.055-1.204)	0.00577672	3.56707	Wald	linear
allose kinase [EC:2.7.1.55]	K00881	0.118	0.033	1.126 (95% CI, 1.055-1.201)	0.00581638	3.55752	Wald	linear
DNA polymerase III subunit theta [EC:2.7.7.7]	K02345	0.119	0.033	1.126 (95% CI, 1.055-1.202)	0.00581638	3.56086	Wald	linear
PTS system, sorbose-specific IIB component [EC:2.7.1.206]	K02813	0.118	0.033	1.125 (95% CI, 1.054-1.201)	0.00581638	3.55907	Wald	linear
PTS system, sorbose-specific IIC component	K02814	0.118	0.033	1.125 (95% CI, 1.054-1.201)	0.00581638	3.55907	Wald	linear
PTS system, sorbose-specific IID component	K02815	0.118	0.033	1.125 (95% CI, 1.054-1.201)	0.00581638	3.55907	Wald	linear
ribonuclease inhibitor	K03623	0.118	0.033	1.125 (95% CI, 1.054-1.2)	0.00581638	3.56151	Wald	linear
SanA protein	K03748	0.118	0.033	1.125 (95% CI, 1.055-1.201)	0.00581638	3.56417	Wald	linear
excinuclease Cho [EC:3.1.25.-]	K05984	0.118	0.033	1.125 (95% CI, 1.054-1.201)	0.00581638	3.55907	Wald	linear
AI-2 transport system substrate-binding protein	K10555	0.117	0.033	1.124 (95% CI, 1.054-1.199)	0.00581638	3.55677	Wald	linear
AI-2 transport system permease protein	K10556	0.117	0.033	1.124 (95% CI, 1.054-1.199)	0.00581638	3.55677	Wald	linear
AI-2 transport system permease protein	K10557	0.117	0.033	1.124 (95% CI, 1.054-1.199)	0.00581638	3.55677	Wald	linear
AI-2 transport system ATP-binding protein	K10558	0.117	0.033	1.124 (95% CI, 1.054-1.199)	0.00581638	3.55677	Wald	linear
glutathione transport system ATP-binding protein	K13892	0.117	0.033	1.125 (95% CI, 1.054-1.2)	0.00581638	3.56325	Wald	linear
two-component system, OmpR family, response regulator AdeR	K18144	0.118	0.033	1.125 (95% CI, 1.054-1.201)	0.00581638	3.55828	Wald	linear
muconate cycloisomerase [EC:5.5.1.1]	K01856	0.124	0.035	1.132 (95% CI, 1.057-1.212)	0.0058169	3.55615	Wald	linear
protein transport protein HofC	K02505	0.118	0.033	1.125 (95% CI, 1.054-1.2)	0.00587488	3.55235	Wald	linear
LacI family transcriptional regulator, fructose operon transcriptional repressor	K03435	0.118	0.033	1.125 (95% CI, 1.054-1.201)	0.00587488	3.55291	Wald	linear
DamX protein	K03112	0.118	0.033	1.125 (95% CI, 1.054-1.201)	0.00588415	3.55096	Wald	linear
uncharacterized protein	K07269	0.117	0.033	1.124 (95% CI, 1.054-1.2)	0.00588415	3.54956	Wald	linear
two-component system, NarL family, response regulator, fimbrial Z protein, FimZ	K07688	0.117	0.033	1.124 (95% CI, 1.054-1.2)	0.00588415	3.54956	Wald	linear
malonate decarboxylase delta subunit	K13931	0.118	0.033	1.125 (95% CI, 1.054-1.201)	0.00588415	3.55029	Wald	linear
regulator of ribonuclease activity A	K02553	0.118	0.033	1.126 (95% CI, 1.054-1.202)	0.00590137	3.54797	Wald	linear
nitroreductase [EC:1.-.-.-]	K10678	0.118	0.033	1.125 (95% CI, 1.054-1.201)	0.00590137	3.54703	Wald	linear
soluble cytochrome b562	K15536	0.118	0.033	1.125 (95% CI, 1.054-1.2)	0.00590137	3.54711	Wald	linear
sigma-E factor negative regulatory protein RseA	K03597	0.118	0.033	1.125 (95% CI, 1.054-1.2)	0.00590355	3.54378	Wald	linear
DeoR family transcriptional regulator, deoxyribose operon repressor	K11534	0.12	0.034	1.127 (95% CI, 1.055-1.204)	0.00590355	3.54456	Wald	linear
L-rhamnonate dehydratase [EC:4.2.1.90]	K12661	0.117	0.033	1.124 (95% CI, 1.054-1.199)	0.00590355	3.54535	Wald	linear
DnaA initiator-associating protein	K12961	0.118	0.033	1.125 (95% CI, 1.054-1.201)	0.00590355	3.54403	Wald	linear
erythritol transport system substrate-binding protein	K17202	0.117	0.033	1.124 (95% CI, 1.054-1.199)	0.00590355	3.54586	Wald	linear
cellulose synthase operon protein C	K20543	0.121	0.034	1.128 (95% CI, 1.055-1.206)	0.00590355	3.54343	Wald	linear
MFS transporter, SHS family, sialic acid transporter	K03290	0.118	0.033	1.125 (95% CI, 1.054-1.201)	0.00597553	3.53908	Wald	linear
toxin CptA	K19168	0.117	0.033	1.124 (95% CI, 1.053-1.199)	0.00597553	3.53909	Wald	linear
uncharacterized protein involved in oxidation of intracellular sulfur	K06039	0.12	0.034	1.127 (95% CI, 1.055-1.205)	0.00598793	3.53623	Wald	linear
iron uptake system component EfeO	K07224	0.117	0.033	1.124 (95% CI, 1.053-1.199)	0.00598793	3.53664	Wald	linear
4-amino-4-deoxy-L-arabinose transferase [EC:2.4.2.43]	K07264	0.117	0.033	1.124 (95% CI, 1.054-1.2)	0.00598793	3.53662	Wald	linear
uncharacterized protein	K09912	0.117	0.033	1.125 (95% CI, 1.054-1.2)	0.00598793	3.53737	Wald	linear
glutamate/aspartate transport system ATP-binding protein [EC:7.4.2.1]	K10004	0.117	0.033	1.124 (95% CI, 1.053-1.199)	0.00602085	3.53391	Wald	linear
antitoxin CcdA	K19164	0.118	0.033	1.125 (95% CI, 1.054-1.201)	0.00602085	3.53363	Wald	linear
dihydroneopterin triphosphate diphosphatase [EC:3.6.1.67]	K08310	0.118	0.033	1.125 (95% CI, 1.054-1.201)	0.00606066	3.53132	Wald	linear
putative acetyltransferase [EC:2.3.1.-]	K03828	0.118	0.033	1.125 (95% CI, 1.054-1.201)	0.00607527	3.5301	Wald	linear
haemolysin expression modulating protein	K05839	0.119	0.034	1.126 (95% CI, 1.054-1.203)	0.00607527	3.52955	Wald	linear
L-gulonate 5-dehydrogenase [EC:1.1.1.380]	K08322	0.119	0.034	1.126 (95% CI, 1.054-1.203)	0.00608608	3.52851	Wald	linear
isochorismate synthase [EC:5.4.4.2]	K02361	0.12	0.034	1.128 (95% CI, 1.055-1.206)	0.00609551	3.52753	Wald	linear
Bax protein	K03796	0.117	0.033	1.124 (95% CI, 1.053-1.2)	0.0061473	3.52473	Wald	linear
putrescine:ornithine antiporter	K03756	0.121	0.034	1.128 (95% CI, 1.055-1.207)	0.00614893	3.52402	Wald	linear
SH3 domain protein	K07184	0.118	0.034	1.126 (95% CI, 1.054-1.202)	0.00614893	3.52241	Wald	linear
tetrathionate reductase subunit B	K08358	0.122	0.035	1.13 (95% CI, 1.056-1.209)	0.00614893	3.5225	Wald	linear
putative hydroxymethylpyrimidine transport system ATP-binding protein	K15600	0.126	0.036	1.134 (95% CI, 1.058-1.217)	0.00614893	3.52266	Wald	linear
erythritol transport system ATP-binding protein	K17204	0.117	0.033	1.124 (95% CI, 1.053-1.199)	0.00615599	3.52154	Wald	linear
citrate-Mg2+:H+ or citrate-Ca2+:H+ symporter, CitMHS family	K03300	0.12	0.034	1.128 (95% CI, 1.055-1.206)	0.00616704	3.52051	Wald	linear
MFS transporter, ACS family, glucarate transporter	K03535	0.117	0.033	1.124 (95% CI, 1.053-1.2)	0.00617494	3.51905	Wald	linear
LysR family transcriptional regulator, cys regulon transcriptional activator	K13635	0.117	0.033	1.124 (95% CI, 1.053-1.2)	0.00617494	3.51939	Wald	linear
3-demethoxyubiquinol 3-hydroxylase [EC:1.14.99.60]	K03184	0.116	0.033	1.123 (95% CI, 1.053-1.198)	0.00619964	3.51744	Wald	linear
D-allose transport system ATP-binding protein [EC:3.6.3.17]	K10551	0.117	0.033	1.124 (95% CI, 1.053-1.2)	0.00621931	3.51604	Wald	linear
universal stress protein E	K14055	0.116	0.033	1.123 (95% CI, 1.053-1.199)	0.00623121	3.51498	Wald	linear
type III secretion protein T	K03228	0.122	0.035	1.129 (95% CI, 1.055-1.208)	0.00623717	3.51362	Wald	linear
cytoskeleton-binding toxin CbtA and related proteins	K18837	0.12	0.034	1.128 (95% CI, 1.055-1.206)	0.00623717	3.51397	Wald	linear
inositol transport system permease protein	K17209	0.117	0.033	1.124 (95% CI, 1.053-1.2)	0.00625749	3.51166	Wald	linear
inositol transport system ATP-binding protein	K17210	0.117	0.033	1.124 (95% CI, 1.053-1.2)	0.00625749	3.51166	Wald	linear
deoxyribonuclease I [EC:3.1.21.1]	K01150	0.118	0.033	1.125 (95% CI, 1.053-1.201)	0.00626413	3.51028	Wald	linear
two-component system, CitB family, sensor histidine kinase DcuS [EC:2.7.13.3]	K07701	0.117	0.033	1.124 (95% CI, 1.053-1.199)	0.00626413	3.51063	Wald	linear
(S)-ureidoglycine---glyoxylate transaminase [EC:2.6.1.112]	K00839	0.117	0.033	1.124 (95% CI, 1.053-1.199)	0.00630324	3.50762	Wald	linear
cytochrome o ubiquinol oxidase subunit IV	K02300	0.116	0.033	1.123 (95% CI, 1.053-1.199)	0.00630324	3.50597	Wald	linear
SlyX protein	K03745	0.118	0.034	1.126 (95% CI, 1.054-1.203)	0.00630324	3.50513	Wald	linear
copper homeostasis protein (lipoprotein)	K06079	0.117	0.033	1.124 (95% CI, 1.053-1.199)	0.00630324	3.50548	Wald	linear
fructoselysine 6-phosphate deglycase [EC:3.5.-.-]	K10708	0.116	0.033	1.123 (95% CI, 1.052-1.198)	0.00630324	3.50482	Wald	linear
L-2,4-diaminobutyrate decarboxylase [EC:4.1.1.86]	K13745	0.116	0.033	1.123 (95% CI, 1.052-1.198)	0.00630324	3.50558	Wald	linear
D-allulose-6-phosphate 3-epimerase [EC:5.1.3.-]	K17195	0.117	0.033	1.124 (95% CI, 1.053-1.2)	0.00630324	3.50513	Wald	linear
haloacetate dehalogenase [EC:3.8.1.3]	K01561	0.116	0.033	1.123 (95% CI, 1.052-1.198)	0.00633812	3.50194	Wald	linear
LacI family transcriptional regulator, kdg operon repressor	K02525	0.117	0.033	1.124 (95% CI, 1.053-1.2)	0.00633812	3.50207	Wald	linear
carnitine operon protein CaiE	K08279	0.116	0.033	1.124 (95% CI, 1.053-1.199)	0.00633812	3.50173	Wald	linear
capsular polysaccharide export protein	K07266	0.116	0.033	1.123 (95% CI, 1.052-1.199)	0.00640218	3.49852	Wald	linear
D-alanine--poly(phosphoribitol) ligase subunit 1 [EC:6.1.1.13]	K03367	0.116	0.033	1.123 (95% CI, 1.052-1.198)	0.00646956	3.49446	Wald	linear
D-allose transport system permease protein	K10550	0.116	0.033	1.123 (95% CI, 1.052-1.199)	0.00646956	3.49412	Wald	linear
erythritol transport system permease protein	K17203	0.116	0.033	1.123 (95% CI, 1.052-1.198)	0.00646956	3.49462	Wald	linear
methyl-accepting chemotaxis protein I, serine sensor receptor	K05874	0.12	0.034	1.127 (95% CI, 1.054-1.205)	0.00648892	3.49202	Wald	linear
holin-like protein	K06518	0.116	0.033	1.124 (95% CI, 1.052-1.199)	0.00648892	3.49172	Wald	linear
glutamate/aspartate transport system substrate-binding protein	K10001	0.119	0.034	1.126 (95% CI, 1.053-1.203)	0.00648892	3.4925	Wald	linear
uncharacterized oxidoreductase [EC:1.1.1.-]	K13574	0.115	0.033	1.122 (95% CI, 1.052-1.197)	0.00657123	3.48782	Wald	linear
molecular chaperone HscC	K04045	0.115	0.033	1.122 (95% CI, 1.052-1.197)	0.00661782	3.48487	Wald	linear
uncharacterized protein	K09975	0.116	0.033	1.123 (95% CI, 1.052-1.198)	0.00661782	3.48498	Wald	linear
Rho-binding antiterminator	K19000	0.117	0.033	1.124 (95% CI, 1.052-1.2)	0.00663203	3.48377	Wald	linear
biuret amidohydrolase [EC:3.5.1.84]	K19837	0.116	0.033	1.123 (95% CI, 1.052-1.199)	0.00664056	3.4829	Wald	linear
GntR family transcriptional regulator	K03492	0.117	0.034	1.124 (95% CI, 1.052-1.2)	0.00669817	3.48006	Wald	linear
CDP-diacylglycerol pyrophosphatase [EC:3.6.1.26]	K01521	0.116	0.033	1.123 (95% CI, 1.052-1.199)	0.00670026	3.47922	Wald	linear
potassium-dependent mechanosensitive channel	K05802	0.115	0.033	1.122 (95% CI, 1.051-1.197)	0.00670026	3.47892	Wald	linear
crotonobetainyl-CoA hydratase [EC:4.2.1.149]	K08299	0.116	0.033	1.123 (95% CI, 1.052-1.2)	0.00670475	3.47822	Wald	linear
DNA-binding protein HU-alpha	K05787	0.117	0.034	1.124 (95% CI, 1.052-1.2)	0.00671495	3.47677	Wald	linear
aminoacrylate hydrolase [EC:3.5.1.-]	K09023	0.116	0.033	1.123 (95% CI, 1.052-1.199)	0.00671495	3.47681	Wald	linear
UDP-4-amino-4-deoxy-L-arabinose formyltransferase / UDP-glucuronic acid dehydrogenase (UDP-4-keto-hexauronic acid decarboxylating) [EC:2.1.2.13 1.1.1.305]	K10011	0.117	0.034	1.124 (95% CI, 1.052-1.201)	0.00671708	3.47616	Wald	linear
phosphocarrier protein HPr	K02784	0.116	0.033	1.123 (95% CI, 1.052-1.199)	0.00682747	3.46662	Wald	linear
type III secretion protein U	K03229	0.119	0.034	1.127 (95% CI, 1.053-1.205)	0.00682747	3.46571	Wald	linear
GntR family transcriptional regulator, glv operon transcriptional regulator	K03482	0.115	0.033	1.122 (95% CI, 1.051-1.197)	0.00682747	3.46509	Wald	linear
methyl-accepting chemotaxis protein II, aspartate sensor receptor	K05875	0.119	0.034	1.127 (95% CI, 1.053-1.205)	0.00682747	3.46736	Wald	linear
two-component system, OmpR family, sensor histidine kinase BasS [EC:2.7.13.3]	K07643	0.115	0.033	1.122 (95% CI, 1.051-1.197)	0.00682747	3.46509	Wald	linear
arginine transport system permease protein	K09999	0.117	0.034	1.125 (95% CI, 1.052-1.202)	0.00682747	3.46844	Wald	linear
D-allose transport system substrate-binding protein	K10549	0.115	0.033	1.122 (95% CI, 1.051-1.197)	0.00682747	3.46587	Wald	linear
protein PsiE	K13256	0.117	0.034	1.124 (95% CI, 1.052-1.201)	0.00682747	3.46733	Wald	linear
Rrf2 family transcriptional regulator, iron-sulfur cluster assembly transcription factor	K13643	0.115	0.033	1.122 (95% CI, 1.051-1.198)	0.00682747	3.47019	Wald	linear
methionine transaminase [EC:2.6.1.88]	K14287	0.115	0.033	1.122 (95% CI, 1.051-1.198)	0.00682747	3.46726	Wald	linear
iron-sulfur cluster insertion protein	K15724	0.117	0.034	1.124 (95% CI, 1.052-1.2)	0.00682747	3.46854	Wald	linear
oligogalacturonide transporter	K16210	0.118	0.034	1.125 (95% CI, 1.053-1.203)	0.00682747	3.46511	Wald	linear
murein DD-endopeptidase [EC:3.4.24.-]	K19304	0.115	0.033	1.122 (95% CI, 1.051-1.197)	0.00682747	3.47009	Wald	linear
pyrimidine oxygenase [EC:1.14.99.46]	K09018	0.115	0.033	1.122 (95% CI, 1.051-1.197)	0.0068671	3.46302	Wald	linear
chemotaxis protein CheZ	K03414	0.116	0.034	1.123 (95% CI, 1.052-1.199)	0.00686842	3.46246	Wald	linear
AMP nucleosidase [EC:3.2.2.4]	K01241	0.118	0.034	1.125 (95% CI, 1.052-1.203)	0.00689474	3.46093	Wald	linear
proton-dependent oligopeptide transporter, POT family	K03305	0.117	0.034	1.124 (95% CI, 1.052-1.201)	0.00691399	3.45815	Wald	linear
ribosome modulation factor	K03812	0.117	0.034	1.124 (95% CI, 1.052-1.202)	0.00691399	3.45846	Wald	linear
alkaline phosphatase isozyme conversion protein [EC:3.4.11.-]	K09612	0.116	0.034	1.123 (95% CI, 1.052-1.2)	0.00691399	3.45933	Wald	linear
glucarate dehydratase-related protein	K13918	0.115	0.033	1.122 (95% CI, 1.051-1.198)	0.00691399	3.45819	Wald	linear
zeta-carotene desaturase [EC:1.3.5.6]	K00514	-0.129	0.037	0.879 (95% CI, 0.817-0.946)	0.0069814	-3.45368	Wald	linear
MFS transporter, LPLT family, lysophospholipid transporter	K08227	0.115	0.033	1.122 (95% CI, 1.051-1.198)	0.0069814	3.45358	Wald	linear
uncharacterized protein	K09801	0.116	0.034	1.123 (95% CI, 1.051-1.199)	0.0069814	3.45468	Wald	linear
NADH oxidoreductase Hcr [EC:1.-.-.-]	K11933	0.115	0.033	1.122 (95% CI, 1.051-1.197)	0.0069814	3.45353	Wald	linear
nitrogen fixation protein NifZ	K02597	0.115	0.033	1.122 (95% CI, 1.051-1.198)	0.0070043	3.45165	Wald	linear
two-component system, NtrC family, response regulator GlrR	K07715	0.117	0.034	1.124 (95% CI, 1.052-1.201)	0.0070043	3.45175	Wald	linear
putative chitinase	K03791	0.115	0.033	1.122 (95% CI, 1.051-1.198)	0.00713634	3.4461	Wald	linear
lipopolysaccharide assembly protein A	K08992	0.115	0.033	1.122 (95% CI, 1.051-1.198)	0.00713634	3.44561	Wald	linear
D-arabinitol 4-dehydrogenase [EC:1.1.1.11]	K00007	0.113	0.033	1.12 (95% CI, 1.05-1.194)	0.00720014	3.44171	Wald	linear
LysR family transcriptional regulator, chromosome initiation inhibitor	K05596	0.115	0.033	1.122 (95% CI, 1.051-1.197)	0.00720014	3.44256	Wald	linear
two-component system, OmpR family, response regulator PhoP	K07660	0.114	0.033	1.121 (95% CI, 1.05-1.196)	0.00720014	3.44175	Wald	linear
protein transport protein HofQ	K02507	0.114	0.033	1.121 (95% CI, 1.05-1.197)	0.00724414	3.43858	Wald	linear
ethanolamine utilization protein EutS	K04031	0.116	0.034	1.123 (95% CI, 1.051-1.201)	0.00724414	3.4387	Wald	linear
malonate transporter	K13936	0.114	0.033	1.121 (95% CI, 1.05-1.197)	0.00724414	3.43858	Wald	linear
MFS transporter, UMF2 family, putative MFS family transporter protein	K08219	0.114	0.033	1.121 (95% CI, 1.05-1.196)	0.00726421	3.43734	Wald	linear
PTS system, N-acetylgalactosamine-specific IIA component [EC:2.7.1.-]	K02744	0.116	0.034	1.123 (95% CI, 1.051-1.2)	0.00729387	3.43427	Wald	linear
aerotaxis receptor	K03776	0.117	0.034	1.124 (95% CI, 1.051-1.201)	0.00729387	3.43542	Wald	linear
phosphoenolpyruvate---glycerone phosphotransferase subunit DhaM [EC:2.7.1.121]	K05881	0.114	0.033	1.121 (95% CI, 1.05-1.196)	0.00729387	3.43453	Wald	linear
inner membrane protein	K06143	0.117	0.034	1.124 (95% CI, 1.051-1.202)	0.00729387	3.4344	Wald	linear
thiamine kinase [EC:2.7.1.89]	K07251	0.114	0.033	1.121 (95% CI, 1.05-1.196)	0.00729895	3.43359	Wald	linear
PTS system, sugar-specific IIA component [EC:2.7.1.-]	K02777	0.116	0.034	1.124 (95% CI, 1.051-1.201)	0.00732272	3.43187	Wald	linear
quinate dehydrogenase (quinone) [EC:1.1.5.8]	K05358	0.115	0.033	1.122 (95% CI, 1.05-1.198)	0.00732272	3.43174	Wald	linear
S-adenosylmethionine-dependent methyltransferase	K06219	0.114	0.033	1.121 (95% CI, 1.05-1.196)	0.0073269	3.4311	Wald	linear
acyl carrier protein phosphodiesterase [EC:3.1.4.14]	K08682	0.114	0.033	1.121 (95% CI, 1.05-1.196)	0.00733515	3.4303	Wald	linear
2,3-dihydro-2,3-dihydroxybenzoate dehydrogenase [EC:1.3.1.28]	K00216	0.114	0.033	1.121 (95% CI, 1.05-1.197)	0.00740028	3.42742	Wald	linear
uncharacterized protein	K09917	0.114	0.033	1.121 (95% CI, 1.05-1.197)	0.00743858	3.42553	Wald	linear
triphosphoribosyl-dephospho-CoA synthase [EC:2.4.2.52]	K13930	0.114	0.033	1.121 (95% CI, 1.05-1.197)	0.00746912	3.42394	Wald	linear
L-cystine transport system permease protein	K10009	0.114	0.033	1.12 (95% CI, 1.05-1.196)	0.00748915	3.42273	Wald	linear
type III secretion protein S	K03227	0.118	0.035	1.126 (95% CI, 1.052-1.204)	0.00750232	3.42177	Wald	linear
PTS system, maltose/glucose-specific IIC component	K02791	0.115	0.034	1.122 (95% CI, 1.05-1.198)	0.00751039	3.42062	Wald	linear
fructose-6-phosphate aldolase 1 [EC:4.1.2.-]	K08313	0.114	0.033	1.12 (95% CI, 1.05-1.196)	0.00751039	3.42051	Wald	linear
	K03081	0.113	0.033	1.12 (95% CI, 1.049-1.195)	0.00754148	3.41891	Wald	linear
aminoacrylate peracid reductase	K09021	0.114	0.033	1.12 (95% CI, 1.05-1.196)	0.0075468	3.41823	Wald	linear
AmpE protein	K03807	0.114	0.033	1.12 (95% CI, 1.05-1.196)	0.00756414	3.41665	Wald	linear
ApaG protein	K06195	0.116	0.034	1.123 (95% CI, 1.051-1.201)	0.00756414	3.41682	Wald	linear
L,D-transpeptidase ErfK/SrfK	K16291	0.113	0.033	1.119 (95% CI, 1.049-1.194)	0.0076035	3.41476	Wald	linear
3-hydroxyacyl-CoA dehydrogenase / enoyl-CoA hydratase / 3-hydroxybutyryl-CoA epimerase / enoyl-CoA isomerase [EC:1.1.1.35 4.2.1.17 5.1.2.3 5.3.3.8]	K01825	0.113	0.033	1.12 (95% CI, 1.049-1.195)	0.00761272	3.41073	Wald	linear
PTS system, alpha-glucoside-specific IIC component	K02750	0.114	0.033	1.12 (95% CI, 1.05-1.196)	0.00761272	3.41217	Wald	linear
UDP-glucose:(glucosyl)LPS alpha-1,3-glucosyltransferase [EC:2.4.1.-]	K03275	0.116	0.034	1.123 (95% CI, 1.05-1.2)	0.00761272	3.41374	Wald	linear
osmoprotectant transport system substrate-binding protein	K05845	0.114	0.034	1.121 (95% CI, 1.05-1.197)	0.00761272	3.41064	Wald	linear
vitamin B12 transport system ATP-binding protein [EC:3.6.3.33]	K06074	0.113	0.033	1.12 (95% CI, 1.049-1.196)	0.00761272	3.41188	Wald	linear
RcsF protein	K06080	0.113	0.033	1.12 (95% CI, 1.049-1.195)	0.00761272	3.41142	Wald	linear
MFS transporter, DHA1 family, 2-module integral membrane pump EmrD	K08154	0.112	0.033	1.118 (95% CI, 1.049-1.192)	0.00761272	3.41127	Wald	linear
acid phosphatase (class A) [EC:3.1.3.2]	K09474	0.118	0.034	1.125 (95% CI, 1.051-1.203)	0.00761272	3.41161	Wald	linear
cytochrome o ubiquinol oxidase subunit III	K02299	0.116	0.034	1.122 (95% CI, 1.05-1.2)	0.00763917	3.40882	Wald	linear
N-acetylglucosamine repressor	K02565	0.114	0.033	1.121 (95% CI, 1.05-1.197)	0.00763917	3.40875	Wald	linear
arabinose 5-phosphate isomerase [EC:5.3.1.13]	K02467	0.113	0.033	1.12 (95% CI, 1.049-1.195)	0.00770528	3.40564	Wald	linear
D-serine transporter	K13629	0.113	0.033	1.12 (95% CI, 1.049-1.195)	0.00770528	3.40546	Wald	linear
outer membrane lipoprotein LolB	K02494	0.112	0.033	1.119 (95% CI, 1.049-1.194)	0.00770758	3.40488	Wald	linear
zinc transporter	K16074	0.113	0.033	1.12 (95% CI, 1.049-1.195)	0.00770758	3.40445	Wald	linear
LacI family transcriptional regulator, gluconate utilization system Gnt-II transcriptional activator	K06146	0.113	0.033	1.12 (95% CI, 1.049-1.195)	0.00774663	3.4012	Wald	linear
Gnt-II system L-idonate transporter	K06157	0.113	0.033	1.12 (95% CI, 1.049-1.195)	0.00774663	3.4012	Wald	linear
1-propanol dehydrogenase	K13921	0.113	0.033	1.12 (95% CI, 1.049-1.195)	0.00774663	3.4012	Wald	linear
propionate kinase [EC:2.7.2.15]	K19697	0.113	0.033	1.12 (95% CI, 1.049-1.195)	0.00774663	3.4012	Wald	linear
N-acetylmuramoyl-L-alanine amidase [EC:3.5.1.28]	K11066	0.114	0.033	1.12 (95% CI, 1.049-1.196)	0.00774896	3.40066	Wald	linear
two-component system, OmpR family, sensor histidine kinase BaeS [EC:2.7.13.3]	K07642	0.114	0.033	1.12 (95% CI, 1.049-1.196)	0.00776442	3.39965	Wald	linear
paraquat-inducible protein B	K06192	0.116	0.034	1.123 (95% CI, 1.05-1.2)	0.00778754	3.39838	Wald	linear
zinc resistance-associated protein	K07803	0.114	0.034	1.121 (95% CI, 1.049-1.197)	0.00782644	3.39612	Wald	linear
L-fucose dehydrogenase	K18333	0.119	0.035	1.126 (95% CI, 1.052-1.207)	0.00782644	3.39609	Wald	linear
capsular polysaccharide transport system ATP-binding protein [EC:3.6.3.38]	K09689	0.113	0.033	1.12 (95% CI, 1.049-1.195)	0.00784713	3.39445	Wald	linear
nucleoside transport protein	K11535	0.113	0.033	1.12 (95% CI, 1.049-1.195)	0.00784713	3.39469	Wald	linear
serine protease DegQ [EC:3.4.21.-]	K04772	0.113	0.033	1.119 (95% CI, 1.049-1.195)	0.00794712	3.38965	Wald	linear
regulator of cell morphogenesis and NO signaling	K07322	0.114	0.034	1.121 (95% CI, 1.049-1.197)	0.00794712	3.3896	Wald	linear
uncharacterized protein	K09921	0.113	0.033	1.12 (95% CI, 1.049-1.195)	0.00794712	3.38971	Wald	linear
3-oxoadipate CoA-transferase, beta subunit [EC:2.8.3.6]	K01032	0.116	0.034	1.123 (95% CI, 1.05-1.201)	0.00799557	3.38713	Wald	linear
2-hydroxy-6-oxonona-2,4-dienedioate hydrolase [EC:3.7.1.14]	K05714	0.12	0.035	1.127 (95% CI, 1.052-1.208)	0.00799557	3.38702	Wald	linear
vesicle-fusing ATPase [EC:3.6.4.6]	K06027	-0.13	0.038	0.878 (95% CI, 0.815-0.947)	0.00808917	-3.38337	Wald	linear
nitrate reductase molybdenum cofactor assembly chaperone NarJ/NarW	K00373	0.112	0.033	1.118 (95% CI, 1.048-1.193)	0.00813727	3.38128	Wald	linear
chlorosome envelope protein B	K08946	-0.127	0.038	0.881 (95% CI, 0.818-0.948)	0.00814279	-3.37981	Wald	linear
undecaprenyl-phosphate 4-deoxy-4-formamido-L-arabinose transferase [EC:2.4.2.53]	K10012	0.115	0.034	1.122 (95% CI, 1.05-1.199)	0.00814279	3.37973	Wald	linear
malate:Na+ symporter	K11616	0.112	0.033	1.119 (95% CI, 1.048-1.194)	0.00814279	3.38046	Wald	linear
porphyrinogen peroxidase [EC:1.11.1.-]	K07223	0.111	0.033	1.118 (95% CI, 1.048-1.192)	0.00820772	3.37671	Wald	linear
two-component system, OmpR family, sensor histidine kinase PhoQ [EC:2.7.13.3]	K07637	0.112	0.033	1.119 (95% CI, 1.048-1.194)	0.00820772	3.37664	Wald	linear
cell division protein FtsL	K03586	0.113	0.033	1.119 (95% CI, 1.048-1.195)	0.00825952	3.37426	Wald	linear
two-component system, NarL family, nitrate/nitrite sensor histidine kinase NarX [EC:2.7.13.3]	K07673	0.112	0.033	1.118 (95% CI, 1.048-1.193)	0.00825952	3.37401	Wald	linear
L-arabinose transport system substrate-binding protein	K10537	0.112	0.033	1.118 (95% CI, 1.048-1.193)	0.00834942	3.37058	Wald	linear
outer-membrane receptor for ferric coprogen and ferric-rhodotorulic acid	K16088	0.115	0.034	1.121 (95% CI, 1.049-1.199)	0.00835355	3.36999	Wald	linear
L-rhamnose isomerase [EC:5.3.1.14]	K01813	0.114	0.034	1.121 (95% CI, 1.049-1.198)	0.00839774	3.36703	Wald	linear
thiosulfate sulfurtransferase [EC:2.8.1.1]	K02439	0.112	0.033	1.118 (95% CI, 1.048-1.194)	0.00839774	3.36629	Wald	linear
AraC family transcriptional regulator, L-rhamnose operon transcriptional activator RhaR	K02854	0.112	0.033	1.119 (95% CI, 1.048-1.194)	0.00839774	3.36648	Wald	linear
Fe/S biogenesis protein NfuA	K07400	0.113	0.033	1.119 (95% CI, 1.048-1.195)	0.00839774	3.36711	Wald	linear
L-asparagine permease	K11738	0.112	0.033	1.118 (95% CI, 1.048-1.193)	0.00839774	3.36785	Wald	linear
aldehyde reductase [EC:1.1.1.21]	K00011	-0.131	0.039	0.878 (95% CI, 0.813-0.947)	0.00840195	-3.36216	Wald	linear
isoquinoline 1-oxidoreductase [EC:1.3.99.16]	K00256	-0.131	0.039	0.878 (95% CI, 0.813-0.947)	0.00840195	-3.36216	Wald	linear
acid phosphatase [EC:3.1.3.2]	K01078	-0.131	0.039	0.878 (95% CI, 0.813-0.947)	0.00840195	-3.36216	Wald	linear
2,3-dihydroxybenzoate-AMP ligase [EC:6.3.2.14 2.7.7.58]	K02363	0.112	0.033	1.118 (95% CI, 1.048-1.194)	0.00840195	3.36523	Wald	linear
heptosyltransferase III [EC:2.4.-.-]	K02849	0.114	0.034	1.12 (95% CI, 1.049-1.197)	0.00840195	3.36313	Wald	linear
type III secretion protein R	K03226	0.117	0.035	1.124 (95% CI, 1.05-1.203)	0.00840195	3.36301	Wald	linear
Lrp/AsnC family transcriptional regulator, regulator for asnA, asnC and gidA	K03718	0.116	0.034	1.122 (95% CI, 1.049-1.201)	0.00840195	3.36548	Wald	linear
mitochondrial chaperone BCS1	K08900	-0.131	0.039	0.878 (95% CI, 0.813-0.947)	0.00840195	-3.36216	Wald	linear
non-lysosomal glucosylceramidase [EC:3.2.1.45]	K17108	-0.131	0.039	0.878 (95% CI, 0.813-0.947)	0.00840195	-3.36216	Wald	linear
16S rRNA (cytosine1407-C5)-methyltransferase [EC:2.1.1.178]	K11392	0.111	0.033	1.118 (95% CI, 1.047-1.193)	0.00849788	3.35858	Wald	linear
capsular polysaccharide export protein	K07265	0.113	0.034	1.12 (95% CI, 1.048-1.197)	0.00851659	3.35753	Wald	linear
putative redox protein	K07397	0.115	0.034	1.122 (95% CI, 1.049-1.199)	0.00854134	3.35629	Wald	linear
glucose-1-phosphatase [EC:3.1.3.10]	K20866	0.112	0.034	1.119 (95% CI, 1.048-1.195)	0.00857998	3.3546	Wald	linear
pseudouridine kinase [EC:2.7.1.83]	K16328	0.112	0.033	1.118 (95% CI, 1.047-1.193)	0.00864027	3.35223	Wald	linear
PTS system, ascorbate-specific IIA component [EC:2.7.1.194]	K02821	0.113	0.034	1.119 (95% CI, 1.048-1.196)	0.0086676	3.35091	Wald	linear
two-component system, NarL family, sensor histidine kinase FusK [EC:2.7.13.3]	K20263	0.111	0.033	1.118 (95% CI, 1.047-1.193)	0.00869569	3.34958	Wald	linear
AraC family transcriptional regulator, arabinose operon regulatory protein	K02099	0.111	0.033	1.118 (95% CI, 1.047-1.193)	0.00872024	3.34836	Wald	linear
UDP-glucose:(heptosyl)LPS alpha-1,3-glucosyltransferase [EC:2.4.1.-]	K02844	0.112	0.033	1.119 (95% CI, 1.048-1.194)	0.00875486	3.34682	Wald	linear
uncharacterized protein	K07000	0.112	0.034	1.119 (95% CI, 1.048-1.195)	0.00883391	3.34346	Wald	linear
type VI secretion system protein ImpH	K11895	0.111	0.033	1.117 (95% CI, 1.047-1.192)	0.00883391	3.34386	Wald	linear
cellulose synthase operon protein B	K20541	0.111	0.033	1.118 (95% CI, 1.047-1.193)	0.00886423	3.34207	Wald	linear
activator of the mannose operon, transcriptional antiterminator	K02538	0.112	0.034	1.119 (95% CI, 1.047-1.195)	0.0089083	3.34026	Wald	linear
maltose-6'-phosphate glucosidase [EC:3.2.1.122]	K01232	0.113	0.034	1.119 (95% CI, 1.048-1.196)	0.00894517	3.33868	Wald	linear
formate transporter	K06212	0.112	0.034	1.119 (95% CI, 1.047-1.195)	0.00903628	3.33543	Wald	linear
oligoribonuclease [EC:3.1.-.-]	K13288	0.112	0.034	1.119 (95% CI, 1.047-1.195)	0.00908759	3.33318	Wald	linear
L-lysine 2,3-aminomutase [EC:5.4.3.-]	K19810	0.11	0.033	1.116 (95% CI, 1.046-1.191)	0.00908759	3.33299	Wald	linear
DNA-damage-inducible protein J	K07473	-0.123	0.037	0.885 (95% CI, 0.823-0.951)	0.00909102	-3.33219	Wald	linear
autoinducer-2 kinase [EC:2.7.1.189]	K11216	0.11	0.033	1.117 (95% CI, 1.046-1.191)	0.00909102	3.33202	Wald	linear
aquacobalamin reductase / NAD(P)H-flavin reductase [EC:1.16.1.3 1.5.1.41]	K05368	0.112	0.034	1.119 (95% CI, 1.047-1.196)	0.00909722	3.3314	Wald	linear
arginine transport system substrate-binding protein	K09997	0.111	0.033	1.117 (95% CI, 1.047-1.192)	0.00914522	3.32928	Wald	linear
nitrogen fixation protein NifQ	K15790	0.111	0.033	1.118 (95% CI, 1.047-1.193)	0.00914522	3.32907	Wald	linear
3-oxoadipate CoA-transferase, alpha subunit [EC:2.8.3.6]	K01031	0.114	0.034	1.12 (95% CI, 1.048-1.198)	0.00915522	3.32754	Wald	linear
leader peptidase HopD [EC:3.4.23.43]	K02506	0.11	0.033	1.117 (95% CI, 1.046-1.191)	0.00915522	3.32752	Wald	linear
D-beta-D-heptose 7-phosphate kinase / D-beta-D-heptose 1-phosphate adenosyltransferase [EC:2.7.1.167 2.7.7.70]	K03272	0.112	0.034	1.118 (95% CI, 1.047-1.194)	0.00915522	3.32664	Wald	linear
L-arabinose transport system ATP-binding protein [EC:3.6.3.17]	K10539	0.109	0.033	1.115 (95% CI, 1.046-1.189)	0.00915522	3.32663	Wald	linear
peptide/bleomycin uptake transporter	K17938	0.111	0.033	1.117 (95% CI, 1.047-1.192)	0.00915522	3.32717	Wald	linear
anaerobic C4-dicarboxylate transporter DcuB	K07792	0.112	0.034	1.119 (95% CI, 1.047-1.196)	0.00915996	3.32606	Wald	linear
MFS transporter, ACS family, hexuronate transporter	K08191	0.113	0.034	1.12 (95% CI, 1.048-1.197)	0.00917437	3.32491	Wald	linear
uncharacterized protein	K09911	0.113	0.034	1.119 (95% CI, 1.047-1.196)	0.00917437	3.32477	Wald	linear
stringent starvation protein A	K03599	0.112	0.034	1.118 (95% CI, 1.047-1.194)	0.0091744	3.32434	Wald	linear
ribonuclease T [EC:3.1.13.-]	K03683	0.111	0.033	1.117 (95% CI, 1.046-1.192)	0.00921008	3.32283	Wald	linear
bifunctional isochorismate lyase / aryl carrier protein [EC:3.3.2.1 6.3.2.14]	K01252	0.112	0.034	1.118 (95% CI, 1.047-1.194)	0.00924417	3.32081	Wald	linear
succinylglutamate desuccinylase [EC:3.5.1.96]	K05526	0.11	0.033	1.116 (95% CI, 1.046-1.191)	0.00924417	3.32127	Wald	linear
lipopolysaccharide assembly protein B	K19804	0.11	0.033	1.117 (95% CI, 1.046-1.192)	0.00924417	3.32053	Wald	linear
modulator of drug activity B	K03923	0.111	0.033	1.117 (95% CI, 1.046-1.192)	0.00932012	3.31783	Wald	linear
outer membrane lipoprotein	K07285	0.112	0.034	1.119 (95% CI, 1.047-1.196)	0.00932453	3.31727	Wald	linear
uncharacterized protein	K09802	0.113	0.034	1.119 (95% CI, 1.047-1.196)	0.00934993	3.31609	Wald	linear
2-keto-3-deoxygluconate permease	K02526	0.112	0.034	1.119 (95% CI, 1.047-1.196)	0.00934999	3.31567	Wald	linear
probable lipoprotein NlpC	K13695	0.111	0.034	1.118 (95% CI, 1.046-1.193)	0.00935151	3.3152	Wald	linear
ATP synthase in type III secretion protein N [EC:3.6.3.50]	K03224	0.116	0.035	1.123 (95% CI, 1.048-1.202)	0.00936959	3.31424	Wald	linear
hydrogenase-4 component D [EC:1.-.-.-]	K12139	0.111	0.034	1.117 (95% CI, 1.046-1.193)	0.0094724	3.31077	Wald	linear
(d)CTP diphosphatase [EC:3.6.1.65]	K08320	0.11	0.033	1.116 (95% CI, 1.046-1.192)	0.00958902	3.30665	Wald	linear
50S ribosomal protein L16 3-hydroxylase [EC:1.14.11.47]	K18850	0.11	0.033	1.116 (95% CI, 1.046-1.191)	0.00958902	3.30651	Wald	linear
fumarate hydratase, class I [EC:4.2.1.2]	K01676	0.11	0.033	1.117 (95% CI, 1.046-1.192)	0.00962421	3.30454	Wald	linear
enterochelin esterase and related enzymes	K07214	0.115	0.035	1.122 (95% CI, 1.048-1.201)	0.00962421	3.30447	Wald	linear
type VI secretion system protein ImpG	K11896	0.11	0.033	1.116 (95% CI, 1.046-1.191)	0.00962421	3.30423	Wald	linear
GntR family transcriptional regulator, negative regulator for fad regulon and positive regulator of fabA	K03603	0.111	0.034	1.118 (95% CI, 1.046-1.194)	0.00962535	3.30364	Wald	linear
CysZ protein	K06203	0.111	0.034	1.118 (95% CI, 1.046-1.194)	0.00962535	3.30295	Wald	linear
uncharacterized protein	K09806	0.11	0.033	1.116 (95% CI, 1.046-1.192)	0.00962535	3.30295	Wald	linear
propanediol dehydratase large subunit [EC:4.2.1.28]	K01699	0.109	0.033	1.115 (95% CI, 1.045-1.19)	0.00966537	3.30096	Wald	linear
propanediol dehydratase medium subunit [EC:4.2.1.28]	K13919	0.109	0.033	1.115 (95% CI, 1.045-1.19)	0.00966537	3.30096	Wald	linear
Lrp/AsnC family transcriptional regulator	K05800	0.112	0.034	1.119 (95% CI, 1.047-1.196)	0.0097227	3.29888	Wald	linear
autonomous glycyl radical cofactor	K06866	0.111	0.034	1.118 (95% CI, 1.046-1.194)	0.0098275	3.29546	Wald	linear
inosine kinase [EC:2.7.1.73]	K00892	0.11	0.033	1.116 (95% CI, 1.046-1.192)	0.00982831	3.29502	Wald	linear
uncharacterized protein	K09895	0.109	0.033	1.115 (95% CI, 1.045-1.19)	0.00985219	3.29393	Wald	linear
two-component system, OmpR family, copper resistance phosphate regulon response regulator CusR	K07665	0.112	0.034	1.118 (95% CI, 1.046-1.195)	0.00985338	3.29348	Wald	linear
colanic acid biosynthesis protein WcaH [EC:3.6.1.-]	K03207	0.111	0.034	1.117 (95% CI, 1.046-1.193)	0.00985776	3.29213	Wald	linear
disulfide bond formation protein DsbB	K03611	0.111	0.034	1.117 (95% CI, 1.046-1.194)	0.00985776	3.29288	Wald	linear
TetR/AcrR family transcriptional regulator	K05501	0.111	0.034	1.117 (95% CI, 1.046-1.194)	0.00985776	3.2922	Wald	linear
carbohydrate-specific outer membrane porin	K10124	0.11	0.033	1.116 (95% CI, 1.045-1.191)	0.00986395	3.29154	Wald	linear
DedD protein	K03749	0.109	0.033	1.116 (95% CI, 1.045-1.191)	0.00988068	3.29065	Wald	linear
acid phosphatase (class B) [EC:3.1.3.2]	K03788	0.11	0.034	1.117 (95% CI, 1.046-1.193)	0.00998503	3.28727	Wald	linear
tetrathionate reductase subunit C	K08359	0.114	0.035	1.121 (95% CI, 1.047-1.2)	0.00998503	3.28688	Wald	linear
hydrogenase 3 maturation protease [EC:3.4.23.51]	K08315	0.11	0.034	1.117 (95% CI, 1.046-1.193)	0.0100231	3.2854	Wald	linear
heptose I phosphotransferase [EC:2.7.1.-]	K02848	0.114	0.035	1.12 (95% CI, 1.047-1.199)	0.0100523	3.28377	Wald	linear
vitamin B12 transport system substrate-binding protein	K06858	0.11	0.033	1.116 (95% CI, 1.045-1.192)	0.0100523	3.28415	Wald	linear
ecotin	K08276	0.116	0.035	1.123 (95% CI, 1.048-1.203)	0.0100739	3.28275	Wald	linear
stringent starvation protein B	K03600	0.11	0.034	1.116 (95% CI, 1.045-1.192)	0.0101238	3.28096	Wald	linear
putative membrane protein	K00389	0.111	0.034	1.117 (95% CI, 1.046-1.194)	0.0101554	3.27967	Wald	linear
cell division protein ZapD	K18778	0.11	0.034	1.116 (95% CI, 1.045-1.192)	0.0101692	3.27888	Wald	linear
triphosphoribosyl-dephospho-CoA synthase [EC:2.4.2.52]	K05966	0.11	0.033	1.116 (95% CI, 1.045-1.191)	0.0101852	3.27804	Wald	linear
glycerol dehydrogenase [EC:1.1.1.6]	K00005	0.11	0.034	1.116 (95% CI, 1.045-1.192)	0.0102542	3.27528	Wald	linear
phosphoribulokinase [EC:2.7.1.19]	K00855	0.11	0.034	1.117 (95% CI, 1.045-1.193)	0.0102542	3.27451	Wald	linear
bacterioferritin-associated ferredoxin	K02192	0.108	0.033	1.114 (95% CI, 1.044-1.189)	0.0102542	3.27492	Wald	linear
erythronate-4-phosphate dehydrogenase [EC:1.1.1.290]	K03473	0.112	0.034	1.119 (95% CI, 1.046-1.197)	0.0102542	3.27511	Wald	linear
lysozyme [EC:3.2.1.17]	K01185	0.11	0.034	1.116 (95% CI, 1.045-1.192)	0.0102934	3.27263	Wald	linear
multidrug efflux pump	K07789	0.113	0.035	1.12 (95% CI, 1.046-1.198)	0.0102934	3.27281	Wald	linear
galactarate dehydratase [EC:4.2.1.42]	K01708	0.109	0.033	1.115 (95% CI, 1.045-1.191)	0.0103561	3.27051	Wald	linear
lactaldehyde dehydrogenase / glycolaldehyde dehydrogenase [EC:1.2.1.22 1.2.1.21]	K07248	0.11	0.034	1.116 (95% CI, 1.045-1.192)	0.0103597	3.27001	Wald	linear
two-component system, NarL family, nitrate/nitrite sensor histidine kinase NarQ [EC:2.7.13.3]	K07674	0.109	0.033	1.115 (95% CI, 1.044-1.19)	0.0103672	3.26941	Wald	linear
membrane fusion protein, macrolide-specific efflux system	K13888	0.109	0.033	1.115 (95% CI, 1.045-1.19)	0.0103749	3.2688	Wald	linear
AraC family transcriptional regulator, 4-hydroxyphenylacetate 3-monooxygenase operon regulatory protein	K02508	0.111	0.034	1.117 (95% CI, 1.045-1.194)	0.0104146	3.26732	Wald	linear
uncharacterized protein	K09891	0.11	0.034	1.116 (95% CI, 1.045-1.192)	0.0104169	3.26686	Wald	linear
protein AroM	K14591	0.109	0.033	1.115 (95% CI, 1.044-1.19)	0.0105091	3.26396	Wald	linear
two-component system, OmpR family, response regulator CpxR	K07662	0.111	0.034	1.117 (95% CI, 1.045-1.194)	0.0105471	3.26232	Wald	linear
propanediol dehydratase small subunit [EC:4.2.1.28]	K13920	0.108	0.033	1.114 (95% CI, 1.044-1.189)	0.0105471	3.26214	Wald	linear
uncharacterized protein	K09908	0.109	0.033	1.115 (95% CI, 1.044-1.19)	0.0105491	3.26169	Wald	linear
uncharacterized protein	K09897	0.11	0.034	1.117 (95% CI, 1.045-1.193)	0.010573	3.26065	Wald	linear
PTS system, ascorbate-specific IIC component	K03475	0.11	0.034	1.116 (95% CI, 1.045-1.192)	0.0106036	3.25932	Wald	linear
recombination associated protein RdgC	K03554	0.108	0.033	1.114 (95% CI, 1.044-1.188)	0.0106036	3.25865	Wald	linear
ribosome-associated inhibitor A	K05809	0.109	0.034	1.116 (95% CI, 1.045-1.192)	0.0106036	3.25884	Wald	linear
formiminoglutamase [EC:3.5.3.8]	K01479	0.109	0.033	1.115 (95% CI, 1.044-1.19)	0.0106385	3.25512	Wald	linear
membrane protein	K07186	0.109	0.033	1.115 (95% CI, 1.044-1.191)	0.0106385	3.25534	Wald	linear
MFS transporter, DHA2 family, multidrug resistance protein	K08169	0.111	0.034	1.117 (95% CI, 1.045-1.194)	0.0106385	3.25496	Wald	linear
uncharacterized protein	K09857	0.111	0.034	1.118 (95% CI, 1.045-1.195)	0.0106385	3.25519	Wald	linear
malonate decarboxylase gamma subunit [EC:4.1.1.87]	K13933	0.108	0.033	1.115 (95% CI, 1.044-1.19)	0.0106385	3.25515	Wald	linear
transcriptional regulatory protein RtcR	K14414	0.109	0.034	1.115 (95% CI, 1.044-1.191)	0.0106385	3.25514	Wald	linear
endoglucanase [EC:3.2.1.4]	K20542	0.109	0.033	1.115 (95% CI, 1.044-1.19)	0.0106385	3.25598	Wald	linear
two-component system, OmpR family, osmolarity sensor histidine kinase EnvZ [EC:2.7.13.3]	K07638	0.109	0.033	1.115 (95% CI, 1.044-1.19)	0.0106657	3.25384	Wald	linear
multidrug/microcin transport system ATP-binding/permease protein	K06159	0.108	0.033	1.114 (95% CI, 1.044-1.189)	0.0106912	3.25277	Wald	linear
alkyl hydroperoxide reductase subunit F [EC:1.6.4.-]	K03387	0.111	0.034	1.117 (95% CI, 1.045-1.194)	0.0107153	3.25174	Wald	linear
fumarate reductase subunit D	K00247	0.108	0.033	1.114 (95% CI, 1.044-1.189)	0.010716	3.2505	Wald	linear
GMP reductase [EC:1.7.1.7]	K00364	0.108	0.033	1.114 (95% CI, 1.044-1.19)	0.010716	3.25068	Wald	linear
type III secretion protein J	K03222	0.113	0.035	1.12 (95% CI, 1.046-1.199)	0.010716	3.24999	Wald	linear
ProP effector	K03607	0.108	0.033	1.114 (95% CI, 1.044-1.189)	0.010716	3.24978	Wald	linear
maltose/maltodextrin transport system permease protein	K10110	0.109	0.034	1.116 (95% CI, 1.044-1.192)	0.010716	3.25017	Wald	linear
alternative ribosome-rescue factor	K09890	0.109	0.034	1.115 (95% CI, 1.044-1.191)	0.0107594	3.24824	Wald	linear
uncharacterized lipoprotein	K07286	0.111	0.034	1.117 (95% CI, 1.045-1.194)	0.0107832	3.24723	Wald	linear
uncharacterized protein	K07039	0.109	0.034	1.115 (95% CI, 1.044-1.191)	0.0108152	3.24542	Wald	linear
methylthioribulose-1-phosphate dehydratase [EC:4.2.1.109]	K08964	0.108	0.033	1.114 (95% CI, 1.044-1.19)	0.0108152	3.24522	Wald	linear
proton glutamate symport protein	K11102	0.109	0.034	1.116 (95% CI, 1.044-1.192)	0.0108152	3.24591	Wald	linear
superoxide dismutase, Cu-Zn family [EC:1.15.1.1]	K04565	0.11	0.034	1.116 (95% CI, 1.044-1.192)	0.010825	3.24458	Wald	linear
exodeoxyribonuclease I [EC:3.1.11.1]	K01141	0.108	0.033	1.114 (95% CI, 1.044-1.189)	0.0109253	3.24156	Wald	linear
nitrogen fixation protein NifT	K02593	0.108	0.033	1.114 (95% CI, 1.043-1.189)	0.0109539	3.24032	Wald	linear
two-component system, CitB family, cit operon sensor histidine kinase CitA [EC:2.7.13.3]	K07700	0.108	0.033	1.114 (95% CI, 1.043-1.188)	0.0109539	3.23989	Wald	linear
multidrug resistance protein MdtO	K15547	0.108	0.033	1.115 (95% CI, 1.044-1.19)	0.0109539	3.23967	Wald	linear
C4-dicarboxylate transporter, DcuC family	K03326	0.111	0.034	1.118 (95% CI, 1.045-1.195)	0.0110281	3.23736	Wald	linear
phage shock protein E	K03972	0.108	0.033	1.114 (95% CI, 1.043-1.189)	0.0110283	3.23659	Wald	linear
intracellular septation protein	K06190	0.109	0.034	1.115 (95% CI, 1.044-1.192)	0.0110283	3.23658	Wald	linear
LysR family transcriptional regulator, D-serine deaminase activator	K13636	0.108	0.033	1.114 (95% CI, 1.043-1.189)	0.0110338	3.23606	Wald	linear
nitrogenase-stabilizing/protective protein	K02595	0.108	0.033	1.114 (95% CI, 1.044-1.19)	0.0110368	3.2356	Wald	linear
glycoside/pentoside/hexuronide:cation symporter, GPH family	K03292	0.11	0.034	1.116 (95% CI, 1.044-1.193)	0.011054	3.23402	Wald	linear
uncharacterized protein	K09899	0.109	0.034	1.115 (95% CI, 1.044-1.191)	0.011054	3.23472	Wald	linear
type VI secretion system protein ImpK	K11892	0.107	0.033	1.113 (95% CI, 1.043-1.188)	0.011054	3.23401	Wald	linear
toxin CcdB	K19163	0.108	0.034	1.115 (95% CI, 1.044-1.19)	0.0110939	3.2326	Wald	linear
MFS transporter, DHA1 family, arabinose polymer utilization protein	K08156	0.108	0.033	1.114 (95% CI, 1.043-1.189)	0.0111759	3.23012	Wald	linear
mannitol operon repressor	K02562	0.108	0.033	1.114 (95% CI, 1.043-1.189)	0.0112366	3.22819	Wald	linear
outer membrane protein assembly factor BamB	K17713	0.107	0.033	1.113 (95% CI, 1.043-1.188)	0.0112558	3.22732	Wald	linear
putative protein-disulfide isomerase	K07396	0.108	0.034	1.114 (95% CI, 1.043-1.19)	0.011273	3.2258	Wald	linear
capsular polysaccharide transport system permease protein	K10107	0.108	0.034	1.115 (95% CI, 1.043-1.19)	0.011273	3.22575	Wald	linear
tRNA (cytidine32/uridine32-2'-O)-methyltransferase [EC:2.1.1.200]	K15396	0.108	0.034	1.115 (95% CI, 1.043-1.19)	0.011273	3.22636	Wald	linear
holo-ACP synthase [EC:2.7.7.61]	K05964	0.107	0.033	1.113 (95% CI, 1.043-1.188)	0.0113151	3.22318	Wald	linear
high-affinity nickel-transport protein	K07241	0.113	0.035	1.12 (95% CI, 1.045-1.199)	0.0113151	3.22336	Wald	linear
GntR family transcriptional regulator, frlABCD operon transcriptional regulator	K10711	0.109	0.034	1.115 (95% CI, 1.044-1.191)	0.0113151	3.22369	Wald	linear
D-tagatose-1,6-bisphosphate aldolase subunit GatZ/KbaZ	K16371	0.111	0.035	1.118 (95% CI, 1.045-1.196)	0.0113151	3.22368	Wald	linear
isocitrate dehydrogenase kinase/phosphatase [EC:2.7.11.5 3.1.3.-]	K00906	0.108	0.033	1.114 (95% CI, 1.043-1.189)	0.0113522	3.22172	Wald	linear
arginine transport system permease protein	K09998	0.11	0.034	1.116 (95% CI, 1.044-1.193)	0.0113522	3.22149	Wald	linear
tellurite methyltransferase [EC:2.1.1.265]	K16868	0.108	0.034	1.114 (95% CI, 1.043-1.19)	0.0113771	3.22049	Wald	linear
uncharacterized oxidoreductase [EC:1.1.-.-]	K08317	0.108	0.033	1.114 (95% CI, 1.043-1.189)	0.0114105	3.21927	Wald	linear
esterase FrsA [EC:3.1.-.-]	K11750	0.108	0.033	1.114 (95% CI, 1.043-1.189)	0.0114326	3.21834	Wald	linear
LysR family transcriptional regulator, glycine cleavage system transcriptional activator	K03566	0.107	0.033	1.113 (95% CI, 1.043-1.188)	0.0114415	3.21775	Wald	linear
2-dehydro-3-deoxyglucarate aldolase [EC:4.1.2.20]	K01630	0.106	0.033	1.112 (95% CI, 1.042-1.186)	0.0114578	3.21622	Wald	linear
tRNA-dihydrouridine synthase B [EC:1.-.-.-]	K05540	0.108	0.034	1.114 (95% CI, 1.043-1.19)	0.0114578	3.21644	Wald	linear
type VI secretion system protein ImpC	K11900	0.107	0.033	1.113 (95% CI, 1.043-1.188)	0.0114578	3.21629	Wald	linear
AraC family transcriptional regulator, transcriptional activator FtrA	K13633	0.107	0.033	1.113 (95% CI, 1.043-1.188)	0.0114996	3.2148	Wald	linear
DNA polymerase II [EC:2.7.7.7]	K02336	0.107	0.033	1.113 (95% CI, 1.043-1.188)	0.0116377	3.21063	Wald	linear
uncharacterized protein	K09904	0.109	0.034	1.115 (95% CI, 1.043-1.192)	0.0116377	3.21093	Wald	linear
nitrate/nitrite transport system ATP-binding protein [EC:3.6.3.-]	K15578	0.108	0.034	1.114 (95% CI, 1.043-1.189)	0.011651	3.20993	Wald	linear
ATP-dependent RNA helicase RhlB [EC:3.6.4.13]	K03732	0.107	0.033	1.113 (95% CI, 1.043-1.188)	0.0117116	3.20807	Wald	linear
L-ribulose-5-phosphate 3-epimerase [EC:5.1.3.22]	K03079	0.107	0.034	1.113 (95% CI, 1.043-1.189)	0.0117803	3.20564	Wald	linear
type VI secretion system protein ImpM	K11890	0.107	0.033	1.113 (95% CI, 1.042-1.188)	0.0117803	3.20583	Wald	linear
selenoprotein W-related protein	K07401	0.107	0.033	1.113 (95% CI, 1.042-1.188)	0.0118209	3.20428	Wald	linear
tyrosine phenol-lyase [EC:4.1.99.2]	K01668	0.107	0.033	1.112 (95% CI, 1.042-1.187)	0.011918	3.20119	Wald	linear
MerR family transcriptional regulator, copper efflux regulator	K11923	0.107	0.033	1.113 (95% CI, 1.042-1.189)	0.011918	3.2013	Wald	linear
NifU-like protein	K13819	0.107	0.034	1.113 (95% CI, 1.042-1.189)	0.0119444	3.20018	Wald	linear
glucose-1-phosphatase [EC:3.1.3.10]	K01085	0.111	0.035	1.117 (95% CI, 1.044-1.195)	0.0119478	3.19945	Wald	linear
regulator of sigma D	K07740	0.106	0.033	1.112 (95% CI, 1.042-1.187)	0.0119478	3.19937	Wald	linear
succinate dehydrogenase / fumarate reductase, membrane anchor subunit	K00242	0.109	0.034	1.115 (95% CI, 1.043-1.192)	0.0120352	3.19689	Wald	linear
amino acid efflux transporter	K16263	0.106	0.033	1.112 (95% CI, 1.042-1.186)	0.0120541	3.19607	Wald	linear
MFS transporter, DHA1 family, L-arabinose/isopropyl-beta-D-thiogalactopyranoside export protein	K08159	0.107	0.033	1.113 (95% CI, 1.042-1.188)	0.0120643	3.19546	Wald	linear
serine transporter	K03837	0.109	0.034	1.115 (95% CI, 1.043-1.191)	0.0120767	3.1948	Wald	linear
L-talarate/galactarate dehydratase [EC:4.2.1.156 4.2.1.42]	K20023	0.106	0.033	1.112 (95% CI, 1.042-1.187)	0.0121571	3.19252	Wald	linear
nitroreductase / dihydropteridine reductase [EC:1.-.-.- 1.5.1.34]	K10679	0.111	0.035	1.118 (95% CI, 1.044-1.197)	0.0121873	3.19144	Wald	linear
MarR family transcriptional regulator, transcriptional regulator for hemolysin	K06075	0.107	0.033	1.113 (95% CI, 1.042-1.188)	0.0122369	3.1899	Wald	linear
modulator of FtsH protease	K19416	0.107	0.033	1.113 (95% CI, 1.042-1.188)	0.0122867	3.18836	Wald	linear
CreA protein	K05805	0.108	0.034	1.114 (95% CI, 1.042-1.19)	0.0123294	3.18699	Wald	linear
PTS system, ascorbate-specific IIB component [EC:2.7.1.194]	K02822	0.108	0.034	1.114 (95% CI, 1.043-1.191)	0.01236	3.18591	Wald	linear
23S rRNA (uracil747-C5)-methyltransferase [EC:2.1.1.189]	K03212	0.106	0.033	1.112 (95% CI, 1.042-1.187)	0.0123711	3.18507	Wald	linear
ferredoxin like protein	K03855	0.107	0.034	1.113 (95% CI, 1.042-1.189)	0.0123711	3.18492	Wald	linear
Fis family transcriptional regulator, factor for inversion stimulation protein	K03557	0.106	0.033	1.112 (95% CI, 1.042-1.187)	0.0123956	3.18398	Wald	linear
N-ethylmaleimide reductase [EC:1.-.-.-]	K10680	0.107	0.034	1.113 (95% CI, 1.042-1.188)	0.0125453	3.17906	Wald	linear
non-specific riboncleoside hydrolase [EC:3.2.-.-]	K12700	0.107	0.034	1.113 (95% CI, 1.042-1.188)	0.0125453	3.1793	Wald	linear
nitrate/nitrite transport system permease protein	K15577	0.107	0.034	1.113 (95% CI, 1.042-1.189)	0.0125453	3.1792	Wald	linear
toxic protein SymE	K19048	0.109	0.034	1.115 (95% CI, 1.043-1.192)	0.0125453	3.17973	Wald	linear
RNA methyltransferase, TrmH family [EC:2.1.1.-]	K03214	0.109	0.034	1.116 (95% CI, 1.043-1.194)	0.012551	3.1782	Wald	linear
dipeptide transport system ATP-binding protein	K12371	0.106	0.033	1.112 (95% CI, 1.042-1.188)	0.012551	3.1784	Wald	linear
flavodoxin II	K03840	0.107	0.034	1.113 (95% CI, 1.042-1.188)	0.0127623	3.173	Wald	linear
outer membrane protein N	K14062	0.109	0.034	1.115 (95% CI, 1.043-1.193)	0.0127639	3.1726	Wald	linear
uncharacterized oxidoreductase [EC:1.-.-.-]	K14189	0.108	0.034	1.114 (95% CI, 1.042-1.191)	0.0128287	3.17077	Wald	linear
molybdopterin adenylyltransferase [EC:2.7.7.75]	K03831	0.107	0.034	1.113 (95% CI, 1.042-1.189)	0.0129615	3.16706	Wald	linear
hydrogenase large subunit [EC:1.12.99.6]	K06281	0.108	0.034	1.114 (95% CI, 1.042-1.192)	0.0129615	3.16731	Wald	linear
maltoporin	K02024	0.107	0.034	1.113 (95% CI, 1.042-1.189)	0.0129812	3.16625	Wald	linear
acyl-CoA thioesterase I [EC:3.1.2.- 3.1.1.5]	K10804	0.109	0.035	1.115 (95% CI, 1.042-1.193)	0.0129814	3.16589	Wald	linear
tellurite resistance protein	K03304	0.105	0.033	1.111 (95% CI, 1.041-1.186)	0.0129949	3.16503	Wald	linear
RpiR family transcriptional regulator, carbohydrate utilization regulator	K19337	0.106	0.034	1.112 (95% CI, 1.041-1.188)	0.0129949	3.16487	Wald	linear
thiol:disulfide interchange protein DsbC [EC:5.3.4.1]	K03981	0.107	0.034	1.113 (95% CI, 1.041-1.189)	0.013066	3.16293	Wald	linear
MFS transporter, OPA family, sugar phosphate sensor protein UhpC	K07783	0.106	0.033	1.111 (95% CI, 1.041-1.187)	0.0131608	3.16046	Wald	linear
FMN hydrolase / 5-amino-6-(5-phospho-D-ribitylamino)uracil phosphatase [EC:3.1.3.102 3.1.3.104]	K20862	0.106	0.034	1.112 (95% CI, 1.041-1.188)	0.0131675	3.15996	Wald	linear
propionaldehyde dehydrogenase [EC:1.2.1.87]	K13922	0.105	0.033	1.111 (95% CI, 1.041-1.186)	0.0134459	3.1535	Wald	linear
pimeloyl-[acyl-carrier protein] methyl ester esterase [EC:3.1.1.85]	K02170	0.106	0.034	1.112 (95% CI, 1.041-1.188)	0.0134792	3.15242	Wald	linear
LysR family transcriptional regulator, hydrogen peroxide-inducible genes activator	K04761	0.106	0.034	1.111 (95% CI, 1.041-1.187)	0.0135081	3.15143	Wald	linear
dTDP-4-amino-4,6-dideoxy-D-galactose acyltransferase [EC:2.3.1.210]	K16704	0.105	0.033	1.111 (95% CI, 1.041-1.186)	0.0135601	3.14996	Wald	linear
aerobic C4-dicarboxylate transport protein	K11103	0.106	0.034	1.112 (95% CI, 1.041-1.187)	0.0136526	3.14761	Wald	linear
glutaredoxin 2	K03675	0.105	0.033	1.111 (95% CI, 1.04-1.186)	0.0137067	3.1461	Wald	linear
heptosyltransferase I [EC:2.4.-.-]	K02841	0.106	0.034	1.112 (95% CI, 1.041-1.189)	0.0138	3.1434	Wald	linear
DNA oxidative demethylase [EC:1.14.11.33]	K03919	0.106	0.034	1.112 (95% CI, 1.041-1.189)	0.0138	3.14362	Wald	linear
two-component system, OmpR family, aerobic respiration control protein ArcA	K07773	0.106	0.034	1.112 (95% CI, 1.041-1.188)	0.0138291	3.14208	Wald	linear
putrescine transport system substrate-binding protein	K11073	0.105	0.033	1.111 (95% CI, 1.04-1.186)	0.0138291	3.14208	Wald	linear
tRNA(Met) cytidine acetyltransferase [EC:2.3.1.193]	K06957	0.105	0.033	1.111 (95% CI, 1.04-1.186)	0.0138433	3.14142	Wald	linear
heat shock protein HslJ	K03668	0.106	0.034	1.111 (95% CI, 1.041-1.187)	0.0138446	3.14104	Wald	linear
small multidrug resistance family-3 protein	K09771	0.106	0.034	1.112 (95% CI, 1.041-1.188)	0.0138498	3.14057	Wald	linear
GST-like protein	K11208	0.105	0.033	1.111 (95% CI, 1.04-1.186)	0.0140401	3.13622	Wald	linear
NAD(P)H dehydrogenase (quinone) [EC:1.6.5.2]	K00355	0.104	0.033	1.109 (95% CI, 1.04-1.183)	0.0140675	3.13529	Wald	linear
chlorosome envelope protein H	K08951	-0.124	0.04	0.883 (95% CI, 0.817-0.955)	0.0141251	-3.13304	Wald	linear
chlorosome envelope protein J	K08953	-0.124	0.04	0.883 (95% CI, 0.817-0.955)	0.0141251	-3.13304	Wald	linear
chlorosome envelope protein X	K08954	-0.124	0.04	0.883 (95% CI, 0.817-0.955)	0.0141251	-3.13304	Wald	linear
flavodoxin I	K03839	0.11	0.035	1.116 (95% CI, 1.042-1.195)	0.0141542	3.13208	Wald	linear
quinoprotein glucose dehydrogenase [EC:1.1.5.2]	K00117	0.109	0.035	1.116 (95% CI, 1.042-1.195)	0.0141923	3.13082	Wald	linear
homoaconitate hydratase [EC:4.2.1.36]	K01705	-0.12	0.038	0.887 (95% CI, 0.823-0.956)	0.0141923	-3.13059	Wald	linear
biofilm protein TabA	K19334	0.105	0.034	1.111 (95% CI, 1.04-1.186)	0.0142311	3.12944	Wald	linear
periplasmic protein CpxP/Spy	K06006	0.105	0.034	1.111 (95% CI, 1.04-1.187)	0.0142408	3.12853	Wald	linear
uncharacterized protein	K09932	0.111	0.035	1.117 (95% CI, 1.042-1.197)	0.0142408	3.12888	Wald	linear
two-component system, OmpR family, aerobic respiration control sensor histidine kinase ArcB [EC:2.7.13.3]	K07648	0.105	0.034	1.11 (95% CI, 1.04-1.186)	0.014249	3.12802	Wald	linear
bifunctional aspartokinase / homoserine dehydrogenase 2 [EC:2.7.2.4 1.1.1.3]	K12525	0.105	0.033	1.11 (95% CI, 1.04-1.185)	0.0142973	3.12667	Wald	linear
Lon-like ATP-dependent protease [EC:3.4.21.-]	K04770	0.104	0.033	1.11 (95% CI, 1.04-1.185)	0.0143105	3.1257	Wald	linear
uncharacterized protein	K06938	0.104	0.033	1.11 (95% CI, 1.04-1.185)	0.0143105	3.12571	Wald	linear
AraC family transcriptional regulator, activator of mtrCDE	K18991	0.105	0.033	1.11 (95% CI, 1.04-1.186)	0.0143405	3.12474	Wald	linear
outer membrane protein assembly factor BamE	K06186	0.105	0.033	1.11 (95% CI, 1.04-1.186)	0.0143918	3.12334	Wald	linear
protein Xni	K01146	0.104	0.033	1.11 (95% CI, 1.04-1.185)	0.014401	3.1228	Wald	linear
transposase, IS5 family	K07481	0.109	0.035	1.115 (95% CI, 1.042-1.195)	0.0144137	3.12219	Wald	linear
outer membrane lipoprotein SlyB	K06077	0.105	0.034	1.11 (95% CI, 1.04-1.186)	0.014422	3.12168	Wald	linear
high frequency lysogenization protein	K07153	0.104	0.033	1.109 (95% CI, 1.039-1.184)	0.0144435	3.12089	Wald	linear
arsenical pump membrane protein	K03893	0.105	0.034	1.111 (95% CI, 1.04-1.187)	0.0144529	3.12035	Wald	linear
anthranilate synthase/phosphoribosyltransferase [EC:4.1.3.27 2.4.2.18]	K13497	0.105	0.034	1.11 (95% CI, 1.04-1.186)	0.0145161	3.11872	Wald	linear
membrane-bound lytic murein transglycosylase A [EC:4.2.2.-]	K08304	0.105	0.034	1.111 (95% CI, 1.04-1.187)	0.0145347	3.118	Wald	linear
Fur family transcriptional regulator, zinc uptake regulator	K09823	0.105	0.034	1.111 (95% CI, 1.04-1.187)	0.0148096	3.11212	Wald	linear
maltose/maltodextrin transport system permease protein	K10109	0.104	0.034	1.11 (95% CI, 1.039-1.186)	0.0150197	3.10762	Wald	linear
AraC family transcriptional regulator, L-rhamnose operon regulatory protein RhaS	K02855	0.105	0.034	1.111 (95% CI, 1.04-1.187)	0.015069	3.10619	Wald	linear
chromosome partition protein MukF	K03633	0.104	0.033	1.109 (95% CI, 1.039-1.185)	0.015069	3.10596	Wald	linear
CDP-diacylglycerol---serine O-phosphatidyltransferase [EC:2.7.8.8]	K00998	0.104	0.034	1.11 (95% CI, 1.039-1.185)	0.0150709	3.10506	Wald	linear
PTS system, cellobiose-specific IIC component	K02761	0.105	0.034	1.111 (95% CI, 1.039-1.187)	0.0150709	3.10466	Wald	linear
MioC protein	K06205	0.103	0.033	1.109 (95% CI, 1.039-1.184)	0.0150709	3.10549	Wald	linear
lipopolysaccharide export system protein LptC	K11719	0.105	0.034	1.111 (95% CI, 1.04-1.187)	0.0150709	3.10454	Wald	linear
16S rRNA (guanine1516-N2)-methyltransferase [EC:2.1.1.242]	K15984	0.104	0.034	1.11 (95% CI, 1.039-1.186)	0.0150709	3.1042	Wald	linear
DNA mismatch repair protein MutH	K03573	0.104	0.033	1.109 (95% CI, 1.039-1.184)	0.0151253	3.10279	Wald	linear
two-component system, LytTR family, sensor kinase [EC:2.7.13.3]	K02478	0.103	0.033	1.109 (95% CI, 1.039-1.184)	0.0151787	3.1014	Wald	linear
apolipoprotein D and lipocalin family protein	K03098	0.104	0.033	1.109 (95% CI, 1.039-1.184)	0.0151911	3.10082	Wald	linear
2-dehydro-3-deoxyphosphooctonate aldolase (KDO 8-P synthase) [EC:2.5.1.55]	K01627	0.107	0.035	1.113 (95% CI, 1.04-1.191)	0.015233	3.09966	Wald	linear
TrpR family transcriptional regulator, trp operon repressor	K03720	0.105	0.034	1.11 (95% CI, 1.039-1.186)	0.0152426	3.09883	Wald	linear
ribosomal-protein-serine acetyltransferase [EC:2.3.1.-]	K03817	0.108	0.035	1.114 (95% CI, 1.04-1.193)	0.0152426	3.09879	Wald	linear
osmoprotectant transport system permease protein	K05846	0.105	0.034	1.11 (95% CI, 1.039-1.186)	0.0152836	3.09765	Wald	linear
formimidoylglutamate deiminase [EC:3.5.3.13]	K05603	0.103	0.033	1.109 (95% CI, 1.039-1.184)	0.0152891	3.09715	Wald	linear
DTW domain-containing protein	K05812	0.103	0.033	1.109 (95% CI, 1.039-1.184)	0.0152891	3.09652	Wald	linear
uncharacterized protein	K06890	0.105	0.034	1.111 (95% CI, 1.039-1.187)	0.0152891	3.09655	Wald	linear
LysR family transcriptional regulator, cys regulon transcriptional activator	K13634	0.104	0.034	1.109 (95% CI, 1.039-1.185)	0.0152986	3.096	Wald	linear
ammonium transporter Rh	K06580	-0.116	0.038	0.89 (95% CI, 0.827-0.958)	0.015299	-3.09551	Wald	linear
salicylate 5-hydroxylase large subunit [EC:1.14.13.172]	K18242	0.105	0.034	1.111 (95% CI, 1.039-1.188)	0.015299	3.09497	Wald	linear
salicylate 5-hydroxylase small subunit [EC:1.14.13.172]	K18243	0.105	0.034	1.111 (95% CI, 1.039-1.188)	0.015299	3.09497	Wald	linear
gamma-glutamylputrescine oxidase [EC:1.4.3.-]	K09471	0.107	0.034	1.113 (95% CI, 1.04-1.19)	0.0153221	3.09409	Wald	linear
cationic peptide transport system permease protein	K19227	0.104	0.033	1.109 (95% CI, 1.039-1.184)	0.0153221	3.09384	Wald	linear
LysR family transcriptional regulator, transcriptional activator of nhaA	K03717	0.106	0.034	1.111 (95% CI, 1.039-1.188)	0.0153665	3.09265	Wald	linear
two-component system, NtrC family, sensor histidine kinase GlrK [EC:2.7.13.3]	K07711	0.112	0.036	1.118 (95% CI, 1.042-1.201)	0.0155931	3.08796	Wald	linear
exodeoxyribonuclease V gamma subunit [EC:3.1.11.5]	K03583	0.104	0.034	1.109 (95% CI, 1.039-1.185)	0.015594	3.08761	Wald	linear
L-cystine transport system ATP-binding protein [EC:7.4.2.1]	K10010	0.103	0.033	1.108 (95% CI, 1.038-1.183)	0.0156781	3.08567	Wald	linear
tyrosine-specific transport protein	K03834	0.103	0.034	1.109 (95% CI, 1.038-1.184)	0.0156792	3.08531	Wald	linear
L-Ala-D/L-Glu epimerase [EC:5.1.1.20]	K19802	0.104	0.034	1.109 (95% CI, 1.038-1.184)	0.0157384	3.08385	Wald	linear
Na+-translocating ferredoxin:NAD+ oxidoreductase subunit A	K03617	0.105	0.034	1.111 (95% CI, 1.039-1.188)	0.0157844	3.08265	Wald	linear
ADP-ribose diphosphatase [EC:3.6.1.-]	K08312	0.104	0.034	1.109 (95% CI, 1.038-1.185)	0.0158533	3.08102	Wald	linear
sorbitol-6-phosphate 2-dehydrogenase [EC:1.1.1.140]	K00068	0.103	0.034	1.109 (95% CI, 1.038-1.184)	0.0158722	3.07999	Wald	linear
catechol 1,2-dioxygenase [EC:1.13.11.1]	K03381	0.109	0.035	1.115 (95% CI, 1.04-1.194)	0.0158722	3.08019	Wald	linear
gluconokinase [EC:2.7.1.12]	K00851	0.104	0.034	1.11 (95% CI, 1.039-1.186)	0.0159291	3.07857	Wald	linear
ATP-dependent DNA helicase Rep [EC:3.6.4.12]	K03656	0.102	0.033	1.108 (95% CI, 1.038-1.182)	0.0159291	3.07825	Wald	linear
3,4-dihydroxy 2-butanone 4-phosphate synthase [EC:4.1.99.12]	K02858	0.108	0.035	1.114 (95% CI, 1.04-1.193)	0.0161128	3.0745	Wald	linear
citrate lyase subunit gamma (acyl carrier protein)	K01646	0.105	0.034	1.111 (95% CI, 1.039-1.188)	0.0161271	3.0739	Wald	linear
acyl-CoA thioesterase YciA [EC:3.1.2.-]	K10806	0.103	0.034	1.109 (95% CI, 1.038-1.185)	0.0163711	3.06908	Wald	linear
inner membrane protein	K07340	0.103	0.034	1.109 (95% CI, 1.038-1.185)	0.0164607	3.06712	Wald	linear
triphosphatase [EC:3.6.1.25]	K18446	0.103	0.034	1.108 (95% CI, 1.038-1.184)	0.0165083	3.06592	Wald	linear
miniconductance mechanosensitive channel	K16053	0.108	0.035	1.114 (95% CI, 1.04-1.194)	0.0167087	3.06197	Wald	linear
L-sorbose 1-phosphate reductase [EC:1.1.1.-]	K19956	0.105	0.034	1.111 (95% CI, 1.039-1.188)	0.0168102	3.05982	Wald	linear
tRNA pseudouridine65 synthase [EC:5.4.99.26]	K06175	0.103	0.034	1.109 (95% CI, 1.038-1.184)	0.0168806	3.0579	Wald	linear
magnesium and cobalt transporter	K06189	0.103	0.034	1.109 (95% CI, 1.038-1.184)	0.0168806	3.05804	Wald	linear
colanic acid biosynthesis glycosyl transferase WcaI	K03208	0.105	0.034	1.111 (95% CI, 1.038-1.188)	0.0169119	3.05702	Wald	linear
Na+-translocating ferredoxin:NAD+ oxidoreductase subunit B [EC:7.2.1.2]	K03616	0.105	0.034	1.11 (95% CI, 1.038-1.187)	0.0169146	3.05663	Wald	linear
putative acetyltransferase [EC:2.3.1.-]	K03824	0.103	0.034	1.109 (95% CI, 1.038-1.185)	0.0169406	3.05584	Wald	linear
cytochrome b6	K02635	-0.113	0.037	0.893 (95% CI, 0.83-0.96)	0.016952	-3.05531	Wald	linear
ubiquinone biosynthesis protein UbiJ	K03690	0.102	0.033	1.107 (95% CI, 1.037-1.182)	0.0169751	3.05441	Wald	linear
heptose-I-phosphate ethanolaminephosphotransferase [EC:2.7.8.-]	K19353	0.106	0.035	1.112 (95% CI, 1.039-1.19)	0.0169751	3.05423	Wald	linear
flagella synthesis protein FlgN	K02399	0.103	0.034	1.108 (95% CI, 1.037-1.184)	0.0171675	3.05052	Wald	linear
glutaredoxin 1	K03674	0.103	0.034	1.108 (95% CI, 1.037-1.184)	0.0171913	3.04977	Wald	linear
anaerobic C4-dicarboxylate transporter DcuA	K07791	0.103	0.034	1.108 (95% CI, 1.037-1.184)	0.0171962	3.04936	Wald	linear
maltose operon periplasmic protein	K05775	0.102	0.034	1.108 (95% CI, 1.037-1.183)	0.0172346	3.04835	Wald	linear
Na+-translocating ferredoxin:NAD+ oxidoreductase subunit E	K03613	0.104	0.034	1.11 (95% CI, 1.038-1.187)	0.0172807	3.04628	Wald	linear
	K08940	-0.115	0.038	0.891 (95% CI, 0.828-0.96)	0.0172807	-3.0459	Wald	linear
	K08941	-0.115	0.038	0.891 (95% CI, 0.828-0.96)	0.0172807	-3.0459	Wald	linear
	K08945	-0.115	0.038	0.891 (95% CI, 0.828-0.96)	0.0172807	-3.0459	Wald	linear
	K08949	-0.115	0.038	0.891 (95% CI, 0.828-0.96)	0.0172807	-3.0459	Wald	linear
putative salt-induced outer membrane protein	K07283	0.102	0.033	1.107 (95% CI, 1.037-1.182)	0.0173401	3.04454	Wald	linear
GntR family transcriptional regulator, uxu operon transcriptional repressor	K13637	0.102	0.033	1.107 (95% CI, 1.037-1.182)	0.0176625	3.03866	Wald	linear
protein transport protein HofB	K02504	0.102	0.033	1.107 (95% CI, 1.037-1.182)	0.0177374	3.03528	Wald	linear
glycine cleavage system transcriptional repressor	K03567	0.103	0.034	1.108 (95% CI, 1.037-1.184)	0.0177374	3.037	Wald	linear
bacteriochlorophyll A protein	K08944	-0.114	0.038	0.892 (95% CI, 0.829-0.96)	0.0177374	-3.03509	Wald	linear
bacteriochlorophyllide d C-12(1)-methyltransferase [EC:2.1.1.331]	K13602	-0.114	0.038	0.892 (95% CI, 0.829-0.96)	0.0177374	-3.03509	Wald	linear
bacteriochlorophyll c synthase [EC:2.5.1.-]	K13605	-0.114	0.038	0.892 (95% CI, 0.829-0.96)	0.0177374	-3.03509	Wald	linear
chlorobactene lauroyltransferase	K14598	-0.114	0.038	0.892 (95% CI, 0.829-0.96)	0.0177374	-3.03509	Wald	linear
sepiapterin reductase [EC:1.1.1.325]	K17745	-0.114	0.038	0.892 (95% CI, 0.829-0.96)	0.0177374	-3.03509	Wald	linear
glutathione transport system substrate-binding protein	K13889	0.102	0.034	1.108 (95% CI, 1.037-1.183)	0.0178215	3.03334	Wald	linear
uncharacterized protein	K09898	0.103	0.034	1.108 (95% CI, 1.037-1.185)	0.0178502	3.03253	Wald	linear
taurine transport system permease protein	K15552	0.103	0.034	1.108 (95% CI, 1.037-1.184)	0.0178884	3.03155	Wald	linear
two-component system, OmpR family, catabolic regulation response regulator CreB	K07663	0.104	0.034	1.109 (95% CI, 1.037-1.186)	0.0179296	3.03053	Wald	linear
purine/pyrimidine-nucleoside phosphorylase [EC:2.4.2.1 2.4.2.2]	K09913	0.103	0.034	1.108 (95% CI, 1.037-1.185)	0.0181453	3.02659	Wald	linear
nitrogen fixation protein NifX	K02596	0.101	0.033	1.106 (95% CI, 1.036-1.18)	0.0181919	3.02549	Wald	linear
DNA repair protein RadD	K19789	0.101	0.033	1.107 (95% CI, 1.036-1.182)	0.0182184	3.02472	Wald	linear
S-sulfo-L-cysteine synthase (O-acetyl-L-serine-dependent) [EC:2.5.1.144]	K12339	0.102	0.034	1.108 (95% CI, 1.037-1.184)	0.0183065	3.02294	Wald	linear
nitrate/nitrite transport system substrate-binding protein	K15576	0.102	0.034	1.107 (95% CI, 1.036-1.183)	0.0183626	3.02169	Wald	linear
NagD protein	K02566	0.102	0.034	1.108 (95% CI, 1.037-1.184)	0.0184251	3.02034	Wald	linear
methyl-galactoside transport system permease protein	K10541	0.102	0.034	1.107 (95% CI, 1.036-1.183)	0.0184832	3.01906	Wald	linear
5'-deoxynucleotidase [EC:3.1.3.89]	K08722	0.103	0.034	1.108 (95% CI, 1.037-1.185)	0.0184943	3.01855	Wald	linear
GlpG protein	K02441	0.101	0.033	1.106 (95% CI, 1.036-1.181)	0.0186284	3.01604	Wald	linear
ribosome-associated protein	K09889	0.102	0.034	1.107 (95% CI, 1.036-1.183)	0.018875	3.01155	Wald	linear
uncharacterized protein	K09900	0.101	0.033	1.106 (95% CI, 1.036-1.181)	0.018875	3.0114	Wald	linear
CRISPR-associated protein Csm4	K19139	-0.115	0.038	0.891 (95% CI, 0.827-0.961)	0.018905	-3.01059	Wald	linear
phosphatase NudJ [EC:3.6.1.-]	K12152	0.1	0.033	1.106 (95% CI, 1.036-1.18)	0.0190743	3.00756	Wald	linear
flavin reductase [EC:1.5.1.-]	K09024	0.101	0.034	1.107 (95% CI, 1.036-1.182)	0.0190763	3.0072	Wald	linear
assimilatory nitrate reductase catalytic subunit [EC:1.7.99.-]	K00372	0.102	0.034	1.108 (95% CI, 1.036-1.184)	0.019186	3.00514	Wald	linear
chorismate--pyruvate lyase [EC:4.1.3.40]	K03181	0.1	0.033	1.105 (95% CI, 1.035-1.179)	0.019206	3.0045	Wald	linear
mannosyl-3-phosphoglycerate phosphatase [EC:3.1.3.70]	K07026	0.101	0.034	1.107 (95% CI, 1.036-1.182)	0.0192557	3.00339	Wald	linear
uncharacterized protein	K07136	0.101	0.034	1.107 (95% CI, 1.036-1.182)	0.0193138	3.00215	Wald	linear
nucleoid-associated protein	K06899	0.101	0.034	1.106 (95% CI, 1.036-1.182)	0.0193227	3.00146	Wald	linear
two-component system, OmpR family, heavy metal sensor histidine kinase CusS [EC:2.7.13.3]	K07644	0.102	0.034	1.107 (95% CI, 1.036-1.184)	0.0193227	3.00136	Wald	linear
L-lysine exporter family protein LysE/ArgO	K06895	0.101	0.034	1.106 (95% CI, 1.036-1.181)	0.0195231	2.9979	Wald	linear
(heptosyl)LPS beta-1,4-glucosyltransferase [EC:2.4.1.-]	K12984	0.1	0.033	1.105 (95% CI, 1.035-1.18)	0.0196108	2.99621	Wald	linear
putative colanic acid biosynthesis acetyltransferase WcaF [EC:2.3.1.-]	K03818	0.102	0.034	1.107 (95% CI, 1.036-1.183)	0.0197235	2.99414	Wald	linear
type III secretion protein F	K03221	0.105	0.035	1.111 (95% CI, 1.037-1.19)	0.0197811	2.99293	Wald	linear
nitrogen regulatory protein P-II 2	K04752	0.102	0.034	1.108 (95% CI, 1.036-1.184)	0.019821	2.99167	Wald	linear
D-ribose pyranase [EC:5.4.99.62]	K06726	0.101	0.034	1.107 (95% CI, 1.036-1.183)	0.019821	2.99178	Wald	linear
preprotein translocase subunit SecB	K03071	0.102	0.034	1.107 (95% CI, 1.036-1.184)	0.0198322	2.99118	Wald	linear
two-component system, OmpR family, sensor histidine kinase CreC [EC:2.7.13.3]	K07641	0.102	0.034	1.108 (95% CI, 1.036-1.185)	0.0199717	2.98872	Wald	linear
cysteine sulfinate desulfinase [EC:4.4.1.-]	K01766	0.1	0.033	1.105 (95% CI, 1.035-1.18)	0.0200061	2.98723	Wald	linear
suppressor of ftsI	K04753	0.1	0.033	1.105 (95% CI, 1.035-1.18)	0.0200061	2.98723	Wald	linear
uncharacterized protein	K09824	0.102	0.034	1.107 (95% CI, 1.036-1.184)	0.0200061	2.98761	Wald	linear
cytochrome c-type protein NapC	K02569	0.105	0.035	1.11 (95% CI, 1.037-1.19)	0.0200422	2.9855	Wald	linear
Ca2+:H+ antiporter	K07300	0.102	0.034	1.107 (95% CI, 1.035-1.183)	0.0200422	2.98529	Wald	linear
mannonate dehydratase [EC:4.2.1.8]	K08323	0.099	0.033	1.105 (95% CI, 1.035-1.179)	0.0200422	2.98509	Wald	linear
membrane fusion protein, multidrug efflux system	K15549	0.1	0.034	1.105 (95% CI, 1.035-1.18)	0.0200422	2.98604	Wald	linear
cell division protein ZapC	K18657	0.1	0.034	1.106 (95% CI, 1.035-1.181)	0.0200422	2.98619	Wald	linear
uncharacterized protein	K09979	0.1	0.033	1.105 (95% CI, 1.035-1.179)	0.0201766	2.98272	Wald	linear
solute carrier family 10 (sodium/bile acid cotransporter), member 7	K14347	0.101	0.034	1.106 (95% CI, 1.035-1.182)	0.0201912	2.98219	Wald	linear
chromosome partition protein MukB	K03632	0.1	0.034	1.106 (95% CI, 1.035-1.181)	0.0203384	2.97964	Wald	linear
SprT protein	K02742	0.099	0.033	1.104 (95% CI, 1.034-1.179)	0.0204228	2.97806	Wald	linear
mannitol-1-phosphate 5-dehydrogenase [EC:1.1.1.17]	K00009	0.1	0.034	1.105 (95% CI, 1.035-1.181)	0.0207981	2.97202	Wald	linear
putrescine transport system permease protein	K11075	0.099	0.033	1.104 (95% CI, 1.034-1.179)	0.0207981	2.97184	Wald	linear
L-idonate 5-dehydrogenase [EC:1.1.1.264]	K00098	0.099	0.033	1.104 (95% CI, 1.034-1.179)	0.0208025	2.97093	Wald	linear
negative modulator of initiation of replication	K03645	0.102	0.034	1.107 (95% CI, 1.035-1.184)	0.0208025	2.97077	Wald	linear
fructose-1,6-bisphosphatase I [EC:3.1.3.11]	K03841	0.102	0.034	1.108 (95% CI, 1.035-1.185)	0.0208025	2.97126	Wald	linear
FMN reductase [NAD(P)H] [EC:1.5.1.39]	K19286	0.105	0.035	1.111 (95% CI, 1.036-1.19)	0.0208025	2.97051	Wald	linear
fructoselysine 3-epimerase [EC:5.1.3.41]	K10709	0.1	0.034	1.105 (95% CI, 1.034-1.18)	0.0209003	2.96875	Wald	linear
protein NrfC	K04014	0.102	0.034	1.108 (95% CI, 1.035-1.185)	0.0210442	2.96632	Wald	linear
L-xylulokinase [EC:2.7.1.53]	K00880	0.1	0.034	1.105 (95% CI, 1.034-1.18)	0.0212687	2.96274	Wald	linear
outer membrane protein assembly factor BamC	K07287	0.1	0.034	1.105 (95% CI, 1.034-1.18)	0.0212824	2.96207	Wald	linear
alcohol dehydrogenase [EC:1.1.1.1]	K13954	0.101	0.034	1.106 (95% CI, 1.035-1.183)	0.0212824	2.96191	Wald	linear
MFS transporter, OPA family, glycerol-3-phosphate transporter	K02445	0.1	0.034	1.106 (95% CI, 1.035-1.182)	0.0213252	2.96067	Wald	linear
D-lactate dehydrogenase (quinone) [EC:1.1.5.12]	K03777	0.099	0.034	1.105 (95% CI, 1.034-1.18)	0.0213252	2.96093	Wald	linear
outer membrane protein	K06142	0.104	0.035	1.11 (95% CI, 1.036-1.19)	0.0213495	2.95963	Wald	linear
tRNA 2-thiouridine synthesizing protein C	K07236	0.1	0.034	1.105 (95% CI, 1.034-1.18)	0.0213495	2.9594	Wald	linear
cytochrome b561	K12262	0.1	0.034	1.105 (95% CI, 1.034-1.181)	0.0213495	2.95937	Wald	linear
protein deglycase [EC:3.5.1.124]	K03152	0.1	0.034	1.106 (95% CI, 1.035-1.182)	0.0213548	2.95898	Wald	linear
high-affinity iron transporter	K07243	0.1	0.034	1.106 (95% CI, 1.034-1.182)	0.0214187	2.95775	Wald	linear
L(+)-tartrate dehydratase beta subunit [EC:4.2.1.32]	K03780	-0.113	0.038	0.893 (95% CI, 0.828-0.963)	0.0214393	-2.95714	Wald	linear
uncharacterized protein	K09915	0.1	0.034	1.105 (95% CI, 1.034-1.18)	0.0215271	2.95525	Wald	linear
general L-amino acid transport system permease protein	K09971	0.1	0.034	1.105 (95% CI, 1.034-1.18)	0.0215271	2.95554	Wald	linear
rhamnulose-1-phosphate aldolase [EC:4.1.2.19]	K01629	0.099	0.033	1.104 (95% CI, 1.034-1.178)	0.0215411	2.95474	Wald	linear
2-dehydro-3-deoxy-L-rhamnonate aldolase [EC:4.1.2.53]	K12660	0.099	0.033	1.104 (95% CI, 1.034-1.179)	0.0215657	2.95408	Wald	linear
LacI family transcriptional regulator, repressor for deo operon, udp, cdd, tsx, nupC, and nupG	K05499	0.1	0.034	1.105 (95% CI, 1.034-1.18)	0.0216167	2.95303	Wald	linear
protein involved in ribonucleotide reduction	K03647	0.1	0.034	1.105 (95% CI, 1.034-1.181)	0.0216355	2.95245	Wald	linear
sigma-E factor negative regulatory protein RseC	K03803	0.101	0.034	1.107 (95% CI, 1.035-1.184)	0.0216742	2.95128	Wald	linear
SecY interacting protein Syd	K15723	0.099	0.034	1.104 (95% CI, 1.034-1.179)	0.0216742	2.9514	Wald	linear
succinylglutamic semialdehyde dehydrogenase [EC:1.2.1.71]	K06447	0.1	0.034	1.105 (95% CI, 1.034-1.181)	0.0217774	2.9495	Wald	linear
AraC family transcriptional regulator, regulatory protein of adaptative response / methylated-DNA-[protein]-cysteine methyltransferase [EC:2.1.1.63]	K10778	0.1	0.034	1.105 (95% CI, 1.034-1.18)	0.0218668	2.94792	Wald	linear
cytoskeleton protein RodZ	K15539	0.099	0.034	1.104 (95% CI, 1.034-1.179)	0.0219526	2.9464	Wald	linear
cell division protein FtsB	K05589	0.1	0.034	1.105 (95% CI, 1.034-1.182)	0.0219654	2.94591	Wald	linear
type VI secretion system protein ImpL	K11891	0.099	0.034	1.104 (95% CI, 1.034-1.18)	0.0219814	2.94538	Wald	linear
molybdate transport system ATP-binding protein	K05776	0.098	0.033	1.103 (95% CI, 1.033-1.178)	0.0220478	2.94413	Wald	linear
MFS transporter, FHS family, L-fucose permease	K02429	0.104	0.035	1.109 (95% CI, 1.035-1.188)	0.022133	2.94263	Wald	linear
MtfA peptidase	K09933	0.1	0.034	1.105 (95% CI, 1.034-1.182)	0.0221891	2.94154	Wald	linear
formate-dependent nitrite reductase complex subunit NrfG	K04018	0.1	0.034	1.105 (95% CI, 1.034-1.181)	0.0223261	2.93923	Wald	linear
unsaturated rhamnogalacturonyl hydrolase [EC:3.2.1.172]	K15532	0.1	0.034	1.105 (95% CI, 1.034-1.181)	0.0223261	2.93901	Wald	linear
MFS transporter, SET family, sugar efflux transporter	K03291	0.1	0.034	1.105 (95% CI, 1.034-1.182)	0.0223909	2.9378	Wald	linear
allantoate deiminase [EC:3.5.3.9]	K02083	0.1	0.034	1.105 (95% CI, 1.034-1.182)	0.0224077	2.93726	Wald	linear
HTH-type transcriptional regulator / antitoxin HigA	K18831	0.1	0.034	1.105 (95% CI, 1.034-1.182)	0.0228303	2.93115	Wald	linear
microcin C transport system ATP-binding protein	K13896	0.099	0.034	1.104 (95% CI, 1.033-1.18)	0.0228565	2.93049	Wald	linear
5-methylthioribose kinase [EC:2.7.1.100]	K00899	0.099	0.034	1.104 (95% CI, 1.033-1.18)	0.0229738	2.92859	Wald	linear
N-acetylated-alpha-linked acidic dipeptidase [EC:3.4.17.21]	K01301	-0.11	0.038	0.896 (95% CI, 0.832-0.964)	0.0229879	-2.92809	Wald	linear
	K17248	0.094	0.032	1.099 (95% CI, 1.032-1.171)	0.0230131	2.92714	Wald	linear
	K19424	0.094	0.032	1.099 (95% CI, 1.032-1.171)	0.0230131	2.92714	Wald	linear
PTS system, fructose-specific IIB component [EC:2.7.1.202]	K02769	0.098	0.034	1.103 (95% CI, 1.033-1.178)	0.0230943	2.92573	Wald	linear
DnaA-homolog protein	K10763	0.102	0.035	1.107 (95% CI, 1.034-1.185)	0.023101	2.92533	Wald	linear
glutathione transport system permease protein	K13890	0.098	0.034	1.103 (95% CI, 1.033-1.179)	0.0231267	2.92468	Wald	linear
15-cis-phytoene desaturase [EC:1.3.5.5]	K02293	-0.11	0.038	0.895 (95% CI, 0.832-0.964)	0.0231375	-2.92423	Wald	linear
3-oxoadipyl-CoA thiolase [EC:2.3.1.174]	K07823	-0.11	0.038	0.895 (95% CI, 0.832-0.964)	0.0231876	-2.92325	Wald	linear
DeoR family transcriptional regulator, glycerol-3-phosphate regulon repressor	K02444	0.098	0.033	1.103 (95% CI, 1.033-1.177)	0.0233003	2.92143	Wald	linear
transaldolase / glucose-6-phosphate isomerase [EC:2.2.1.2 5.3.1.9]	K13810	-0.11	0.038	0.896 (95% CI, 0.833-0.965)	0.0233566	-2.92037	Wald	linear
3,4-dihydroxyphenylacetate 2,3-dioxygenase [EC:1.13.11.15]	K00455	0.103	0.035	1.109 (95% CI, 1.035-1.189)	0.0235086	2.91774	Wald	linear
6-phosphofructokinase 2 [EC:2.7.1.11]	K16370	0.098	0.034	1.103 (95% CI, 1.033-1.178)	0.0235086	2.91775	Wald	linear
2,5-diketo-D-gluconate reductase A [EC:1.1.1.346]	K06221	0.098	0.034	1.103 (95% CI, 1.033-1.178)	0.0235448	2.91696	Wald	linear
exodeoxyribonuclease V beta subunit [EC:3.1.11.5]	K03582	0.098	0.034	1.103 (95% CI, 1.033-1.179)	0.0236018	2.9159	Wald	linear
tagatose-6-phosphate ketose/aldose isomerase [EC:5.-.-.-]	K02082	0.098	0.034	1.103 (95% CI, 1.033-1.179)	0.0238459	2.91238	Wald	linear
phosphocarrier protein FPr	K11183	0.097	0.033	1.102 (95% CI, 1.032-1.177)	0.0239834	2.91028	Wald	linear
MFS transporter, MHS family, metabolite:H+ symporter	K08173	0.102	0.035	1.107 (95% CI, 1.034-1.186)	0.0242742	2.9059	Wald	linear
uncharacterized protein	K09907	0.097	0.033	1.102 (95% CI, 1.032-1.177)	0.0242742	2.90599	Wald	linear
putrescine transport system permease protein	K11074	0.098	0.034	1.103 (95% CI, 1.032-1.178)	0.0243717	2.90434	Wald	linear
two-component system, NarL family, sensor histidine kinase BarA [EC:2.7.13.3]	K07678	0.098	0.034	1.103 (95% CI, 1.032-1.178)	0.0244005	2.90366	Wald	linear
Fuc2NAc and GlcNAc transferase [EC:2.4.1.-]	K13007	-0.111	0.038	0.895 (95% CI, 0.83-0.965)	0.0244116	-2.90322	Wald	linear
fimbrial chaperone protein	K07346	0.098	0.034	1.102 (95% CI, 1.032-1.178)	0.0244665	2.90213	Wald	linear
enolase-phosphatase E1 [EC:3.1.3.77]	K09880	0.098	0.034	1.103 (95% CI, 1.032-1.178)	0.0244665	2.90191	Wald	linear
butyryl-CoA dehydrogenase [EC:1.3.8.1]	K00248	-0.111	0.038	0.895 (95% CI, 0.83-0.965)	0.024579	-2.90016	Wald	linear
nitrate reductase / nitrite oxidoreductase, beta subunit [EC:1.7.5.1 1.7.99.-]	K00371	0.098	0.034	1.102 (95% CI, 1.032-1.178)	0.024579	2.89986	Wald	linear
uridine phosphorylase [EC:2.4.2.3]	K00757	0.099	0.034	1.104 (95% CI, 1.033-1.18)	0.0246349	2.89884	Wald	linear
glutathione transport system permease protein	K13891	0.097	0.033	1.102 (95% CI, 1.032-1.177)	0.0246835	2.89762	Wald	linear
molybdopterin synthase sulfurtransferase [EC:2.8.1.11]	K21028	0.098	0.034	1.103 (95% CI, 1.032-1.178)	0.0246835	2.89783	Wald	linear
PTS system, cellobiose-specific IIA component [EC:2.7.1.196 2.7.1.205]	K02759	0.1	0.034	1.105 (95% CI, 1.033-1.182)	0.0247007	2.8971	Wald	linear
xanthine phosphoribosyltransferase [EC:2.4.2.22]	K00769	0.099	0.034	1.104 (95% CI, 1.032-1.18)	0.0247438	2.89625	Wald	linear
N-acetylmuramic acid 6-phosphate etherase [EC:4.2.1.126]	K07106	0.097	0.034	1.102 (95% CI, 1.032-1.177)	0.0247558	2.8958	Wald	linear
HTH-type transcriptional regulator, transcriptional repressor of NAD biosynthesis genes [EC:2.7.7.1 2.7.1.22]	K06211	0.098	0.034	1.103 (95% CI, 1.032-1.179)	0.0247786	2.8952	Wald	linear
imidazoleglycerol-phosphate dehydratase / histidinol-phosphatase [EC:4.2.1.19 3.1.3.15]	K01089	0.099	0.034	1.104 (95% CI, 1.033-1.181)	0.0248002	2.89463	Wald	linear
flagellar protein FlgJ	K02395	0.099	0.034	1.104 (95% CI, 1.032-1.18)	0.0248223	2.89358	Wald	linear
cysteine desulfuration protein SufE	K02426	0.098	0.034	1.103 (95% CI, 1.032-1.178)	0.0248223	2.89345	Wald	linear
maltose/maltodextrin transport system substrate-binding protein	K10108	0.098	0.034	1.103 (95% CI, 1.032-1.179)	0.0248223	2.8938	Wald	linear
bis(5'-nucleosyl)-tetraphosphatase (symmetrical) [EC:3.6.1.41]	K01525	0.097	0.034	1.102 (95% CI, 1.032-1.177)	0.0249809	2.89114	Wald	linear
aromatic-amino-acid transaminase [EC:2.6.1.57]	K00832	0.096	0.033	1.101 (95% CI, 1.031-1.176)	0.0251251	2.88903	Wald	linear
phospholipid transport system transporter-binding protein	K07122	0.097	0.034	1.102 (95% CI, 1.032-1.176)	0.025416	2.88511	Wald	linear
PTS system, glucitol/sorbitol-specific IIC component	K02783	0.098	0.034	1.103 (95% CI, 1.032-1.179)	0.0254425	2.88448	Wald	linear
TetR/AcrR family transcriptional regulator, transcriptional repressor for nem operon	K16137	0.098	0.034	1.103 (95% CI, 1.032-1.179)	0.0254884	2.88362	Wald	linear
membrane glycosyltransferase [EC:2.4.1.-]	K03669	0.099	0.034	1.104 (95% CI, 1.032-1.181)	0.0256445	2.88125	Wald	linear
type VI secretion system protein VasJ	K11910	0.097	0.034	1.102 (95% CI, 1.032-1.178)	0.0256445	2.88109	Wald	linear
IclR family transcriptional regulator, KDG regulon repressor	K19333	0.097	0.034	1.102 (95% CI, 1.031-1.177)	0.0257646	2.87932	Wald	linear
glucarate dehydratase [EC:4.2.1.40]	K01706	0.097	0.034	1.102 (95% CI, 1.031-1.177)	0.0257856	2.87876	Wald	linear
4,5-DOPA dioxygenase extradiol [EC:1.13.11.-]	K15777	0.098	0.034	1.103 (95% CI, 1.032-1.179)	0.0258841	2.87726	Wald	linear
uncharacterized protein	K09964	-0.109	0.038	0.897 (95% CI, 0.833-0.966)	0.0261304	-2.87397	Wald	linear
acyl-CoA dehydrogenase [EC:1.3.99.-]	K06445	0.097	0.034	1.102 (95% CI, 1.031-1.177)	0.0262033	2.87195	Wald	linear
glutathione-specific gamma-glutamylcyclotransferase [EC:4.3.2.7]	K07232	0.097	0.034	1.102 (95% CI, 1.031-1.177)	0.0262033	2.8723	Wald	linear
porin	K07267	0.105	0.036	1.11 (95% CI, 1.034-1.192)	0.0262033	2.87227	Wald	linear
regulator of ribonuclease activity B	K09893	0.097	0.034	1.101 (95% CI, 1.031-1.177)	0.0262033	2.871	Wald	linear
autotransporter family porin	K12678	0.103	0.036	1.108 (95% CI, 1.033-1.189)	0.0262033	2.87123	Wald	linear
cationic peptide transport system permease protein	K19228	0.097	0.034	1.101 (95% CI, 1.031-1.177)	0.0262033	2.871	Wald	linear
cationic peptide transport system ATP-binding protein	K19230	0.097	0.034	1.101 (95% CI, 1.031-1.177)	0.0262033	2.871	Wald	linear
dTDP-4-amino-4,6-dideoxygalactose transaminase [EC:2.6.1.59]	K02805	0.097	0.034	1.102 (95% CI, 1.031-1.178)	0.0262144	2.87057	Wald	linear
7-cyano-7-deazaguanine reductase [EC:1.7.1.13]	K06879	0.096	0.034	1.101 (95% CI, 1.031-1.176)	0.0262321	2.87006	Wald	linear
membrane protein required for colicin V production	K03558	0.099	0.034	1.104 (95% CI, 1.032-1.181)	0.0262456	2.8696	Wald	linear
ATP-independent RNA helicase DbpA [EC:3.6.4.13]	K05591	0.097	0.034	1.101 (95% CI, 1.031-1.176)	0.0263394	2.86788	Wald	linear
outer membrane protein, adhesin transport system	K12543	0.096	0.034	1.101 (95% CI, 1.031-1.176)	0.0263394	2.86795	Wald	linear
tRNA-(ms[2]io[6]A)-hydroxylase [EC:1.-.-.-]	K06169	0.097	0.034	1.102 (95% CI, 1.031-1.178)	0.0263464	2.8675	Wald	linear
PTS system, cellobiose-specific IIB component [EC:2.7.1.196 2.7.1.205]	K02760	0.098	0.034	1.102 (95% CI, 1.031-1.179)	0.0263531	2.86683	Wald	linear
UDP-2,3-diacylglucosamine hydrolase [EC:3.6.1.54]	K03269	0.098	0.034	1.103 (95% CI, 1.031-1.179)	0.0263531	2.86693	Wald	linear
uncharacterized protein	K09798	0.097	0.034	1.101 (95% CI, 1.031-1.177)	0.0264328	2.86557	Wald	linear
1,2-dihydroxy-3-keto-5-methylthiopentene dioxygenase [EC:1.13.11.53 1.13.11.54]	K08967	0.097	0.034	1.102 (95% CI, 1.031-1.178)	0.0265369	2.86402	Wald	linear
putrescine transport system ATP-binding protein	K11076	0.096	0.034	1.101 (95% CI, 1.031-1.176)	0.0265369	2.86374	Wald	linear
ATP-dependent RNA helicase SrmB [EC:3.6.4.13]	K05590	0.097	0.034	1.102 (95% CI, 1.031-1.177)	0.0265635	2.86312	Wald	linear
carnitine-CoA ligase [EC:6.2.1.48]	K02182	0.098	0.034	1.103 (95% CI, 1.031-1.18)	0.02664	2.86192	Wald	linear
GntR family transcriptional regulator, histidine utilization repressor	K05836	0.095	0.033	1.1 (95% CI, 1.031-1.175)	0.0267802	2.85996	Wald	linear
	K03082	0.099	0.035	1.105 (95% CI, 1.032-1.183)	0.0273964	2.85244	Wald	linear
multidrug efflux pump	K07788	0.099	0.035	1.104 (95% CI, 1.031-1.181)	0.0274714	2.85128	Wald	linear
2-dehydro-3-deoxyphosphogalactonate aldolase [EC:4.1.2.21]	K01631	0.096	0.034	1.1 (95% CI, 1.03-1.175)	0.0276362	2.84908	Wald	linear
two-component system, OmpR family, phosphate regulon response regulator PhoB	K07657	0.099	0.035	1.104 (95% CI, 1.031-1.182)	0.0276488	2.84864	Wald	linear
2-keto-4-pentenoate hydratase [EC:4.2.1.80]	K02554	0.096	0.034	1.101 (95% CI, 1.031-1.177)	0.0276635	2.84818	Wald	linear
S-formylglutathione hydrolase [EC:3.1.2.12]	K01070	0.096	0.034	1.101 (95% CI, 1.03-1.176)	0.0277192	2.84724	Wald	linear
transposase	K07484	0.098	0.034	1.103 (95% CI, 1.031-1.18)	0.0277301	2.84653	Wald	linear
taurine transport system substrate-binding protein	K15551	0.097	0.034	1.102 (95% CI, 1.031-1.178)	0.0277301	2.84665	Wald	linear
maleylpyruvate isomerase [EC:5.2.1.4]	K01801	0.101	0.035	1.106 (95% CI, 1.032-1.185)	0.0278834	2.84382	Wald	linear
4-amino-4-deoxychorismate lyase [EC:4.1.3.38]	K02619	0.097	0.034	1.102 (95% CI, 1.031-1.177)	0.0278834	2.84417	Wald	linear
sulfur carrier protein ThiS adenylyltransferase [EC:2.7.7.73]	K03148	0.096	0.034	1.101 (95% CI, 1.03-1.177)	0.0278834	2.84435	Wald	linear
cationic peptide transport system substrate-binding protein	K19226	0.096	0.034	1.101 (95% CI, 1.03-1.176)	0.0278834	2.8436	Wald	linear
ribosome-associated protein	K14761	0.097	0.034	1.102 (95% CI, 1.031-1.179)	0.0279995	2.84198	Wald	linear
aconitate hydratase 2 / 2-methylisocitrate dehydratase [EC:4.2.1.3 4.2.1.99]	K01682	0.095	0.033	1.099 (95% CI, 1.03-1.174)	0.0283093	2.83749	Wald	linear
putative membrane protein	K08989	0.096	0.034	1.1 (95% CI, 1.03-1.176)	0.0283093	2.8373	Wald	linear
alanine-synthesizing transaminase [EC:2.6.1.66 2.6.1.2]	K14260	0.096	0.034	1.1 (95% CI, 1.03-1.175)	0.0283093	2.8374	Wald	linear
putative oxidoreductase	K15977	0.096	0.034	1.1 (95% CI, 1.03-1.175)	0.0283093	2.83762	Wald	linear
AraC family transcriptional regulator	K07506	0.097	0.034	1.102 (95% CI, 1.03-1.178)	0.0283425	2.83664	Wald	linear
3-hexulose-6-phosphate synthase [EC:4.1.2.43]	K08093	0.1	0.035	1.105 (95% CI, 1.031-1.184)	0.0283949	2.83576	Wald	linear
putative colanic acid biosysnthesis UDP-glucose lipid carrier transferase	K03606	0.097	0.034	1.102 (95% CI, 1.03-1.179)	0.0291881	2.82636	Wald	linear
phosphate acetyltransferase [EC:2.3.1.8]	K13788	0.096	0.034	1.1 (95% CI, 1.03-1.176)	0.0291881	2.82651	Wald	linear
MipA family protein	K07274	0.096	0.034	1.101 (95% CI, 1.03-1.177)	0.0291933	2.82596	Wald	linear
uncharacterized protein	K09958	0.096	0.034	1.101 (95% CI, 1.03-1.177)	0.0291933	2.82572	Wald	linear
2,5-diketo-D-gluconate reductase B [EC:1.1.1.346]	K06222	0.101	0.036	1.106 (95% CI, 1.031-1.186)	0.029261	2.82469	Wald	linear
protease III [EC:3.4.24.55]	K01407	0.095	0.034	1.1 (95% CI, 1.03-1.175)	0.0292919	2.82406	Wald	linear
N-acetylgalactosamine-6-phosphate deacetylase [EC:3.5.1.25]	K02079	0.081	0.029	1.084 (95% CI, 1.025-1.146)	0.0293708	2.8191	Wald	linear
general secretion pathway protein O [EC:3.4.23.43 2.1.1.-]	K02464	0.081	0.029	1.084 (95% CI, 1.025-1.146)	0.0293708	2.8191	Wald	linear
general secretion pathway protein S	K02465	0.081	0.029	1.084 (95% CI, 1.025-1.146)	0.0293708	2.8191	Wald	linear
DeoR family transcriptional regulator, glucitol operon repressor	K02468	0.095	0.034	1.1 (95% CI, 1.029-1.175)	0.0293708	2.81958	Wald	linear
23S rRNA (cytidine2498-2'-O)-methyltransferase [EC:2.1.1.186]	K06968	0.097	0.034	1.102 (95% CI, 1.03-1.178)	0.0293708	2.82179	Wald	linear
fimbrial protein FimW	K08087	0.081	0.029	1.084 (95% CI, 1.025-1.146)	0.0293708	2.8191	Wald	linear
uncharacterized protein	K09124	-0.108	0.038	0.897 (95% CI, 0.832-0.968)	0.0293708	-2.81885	Wald	linear
PTS system, N-acetylmuramic acid-specific IIC component	K11192	0.081	0.029	1.084 (95% CI, 1.025-1.146)	0.0293708	2.8191	Wald	linear
IclR family transcriptional regulator, acetate operon repressor	K13641	0.096	0.034	1.1 (95% CI, 1.03-1.176)	0.0293708	2.82137	Wald	linear
outer membrane protein G	K14053	0.081	0.029	1.084 (95% CI, 1.025-1.146)	0.0293708	2.8191	Wald	linear
lycopene cyclase CruA [EC:5.5.1.19]	K14605	-0.104	0.037	0.901 (95% CI, 0.838-0.969)	0.0293708	-2.82065	Wald	linear
RpiR family transcriptional regulator, murPQ operon repressor	K15835	0.081	0.029	1.084 (95% CI, 1.025-1.146)	0.0293708	2.8191	Wald	linear
ACP-SH:acetate ligase [EC:6.2.1.35]	K20415	0.081	0.029	1.084 (95% CI, 1.025-1.146)	0.0293708	2.8191	Wald	linear
carboxybiotin decarboxylase [EC:7.2.4.1]	K20509	0.081	0.029	1.084 (95% CI, 1.025-1.146)	0.0293708	2.8191	Wald	linear
malonyl-S-ACP:biotin-protein carboxyltransferase subunit MadD [EC:2.1.3.10]	K20511	0.081	0.029	1.084 (95% CI, 1.025-1.146)	0.0293708	2.8191	Wald	linear
uncharacterized protein	K07121	0.095	0.034	1.099 (95% CI, 1.029-1.174)	0.0295397	2.81672	Wald	linear
putative membrane protein	K08996	0.099	0.035	1.104 (95% CI, 1.03-1.183)	0.0301384	2.80999	Wald	linear
N-acetyl-anhydromuramoyl-L-alanine amidase [EC:3.5.1.28]	K03806	0.094	0.033	1.098 (95% CI, 1.029-1.173)	0.0304344	2.80655	Wald	linear
membrane fusion protein, protease secretion system	K12537	0.099	0.035	1.104 (95% CI, 1.03-1.183)	0.0304633	2.80596	Wald	linear
methyl-galactoside transport system ATP-binding protein [EC:3.6.3.17]	K10542	0.094	0.034	1.099 (95% CI, 1.029-1.174)	0.0305919	2.80431	Wald	linear
cationic peptide transport system ATP-binding protein	K19229	0.094	0.034	1.099 (95% CI, 1.029-1.174)	0.0306553	2.80336	Wald	linear
MFS transporter, DHA2 family, multidrug resistance protein	K03446	0.095	0.034	1.1 (95% CI, 1.029-1.175)	0.0307811	2.80175	Wald	linear
	K03775	0.099	0.035	1.104 (95% CI, 1.03-1.183)	0.0309313	2.79989	Wald	linear
membrane fusion protein, adhesin transport system	K12542	0.094	0.034	1.098 (95% CI, 1.028-1.173)	0.0310346	2.79853	Wald	linear
NAD(P) transhydrogenase [EC:1.6.1.1]	K00322	0.095	0.034	1.1 (95% CI, 1.029-1.176)	0.0311062	2.79704	Wald	linear
paraquat-inducible protein A	K03808	0.096	0.034	1.101 (95% CI, 1.029-1.178)	0.0311062	2.79692	Wald	linear
two-component system, OmpR family, sensor histidine kinase QseC [EC:2.7.13.3]	K07645	0.102	0.036	1.107 (95% CI, 1.031-1.188)	0.0311062	2.79705	Wald	linear
MFS transporter, FSR family, fosmidomycin resistance protein	K08223	0.096	0.034	1.101 (95% CI, 1.029-1.177)	0.0311566	2.79611	Wald	linear
sugar-phosphatase [EC:3.1.3.23]	K19270	0.094	0.034	1.098 (95% CI, 1.028-1.173)	0.031358	2.79374	Wald	linear
MFS transporter, YNFM family, putative membrane transport protein	K08224	0.095	0.034	1.1 (95% CI, 1.029-1.176)	0.0315323	2.79166	Wald	linear
microcin C transport system permease protein	K13895	0.094	0.034	1.099 (95% CI, 1.028-1.174)	0.0316243	2.79015	Wald	linear
tyrosine-protein kinase Etk/Wzc [EC:2.7.10.-]	K16692	0.094	0.034	1.098 (95% CI, 1.028-1.173)	0.0316243	2.79022	Wald	linear
Lrp/AsnC family transcriptional regulator, leucine-responsive regulatory protein	K03719	0.095	0.034	1.099 (95% CI, 1.028-1.175)	0.0324439	2.78157	Wald	linear
PTS system, glucose-specific IIC component	K02779	0.093	0.034	1.098 (95% CI, 1.028-1.172)	0.0324662	2.78106	Wald	linear
4-deoxy-L-threo-5-hexosulose-uronate ketol-isomerase [EC:5.3.1.17]	K01815	0.096	0.034	1.1 (95% CI, 1.029-1.177)	0.0325964	2.77947	Wald	linear
microcin C transport system substrate-binding protein	K13893	0.094	0.034	1.099 (95% CI, 1.028-1.175)	0.0326437	2.77872	Wald	linear
microcin C transport system permease protein	K13894	0.094	0.034	1.099 (95% CI, 1.028-1.174)	0.0328508	2.77638	Wald	linear
uncharacterized protein	K07014	0.094	0.034	1.098 (95% CI, 1.028-1.173)	0.0328884	2.77572	Wald	linear
nicotinamidase/pyrazinamidase [EC:3.5.1.19 3.5.1.-]	K08281	0.097	0.035	1.101 (95% CI, 1.029-1.179)	0.0328923	2.77539	Wald	linear
aspartate aminotransferase [EC:2.6.1.1]	K00813	0.094	0.034	1.098 (95% CI, 1.028-1.173)	0.0329129	2.77491	Wald	linear
cytochrome bd ubiquinol oxidase subunit II [EC:7.1.1.7]	K00426	0.094	0.034	1.099 (95% CI, 1.028-1.175)	0.0330271	2.77349	Wald	linear
fumarate reductase subunit C	K00246	0.093	0.034	1.098 (95% CI, 1.028-1.173)	0.0330514	2.77297	Wald	linear
MFS transporter, NHS family, xanthosine permease	K11537	0.103	0.037	1.109 (95% CI, 1.031-1.193)	0.0336503	2.76655	Wald	linear
2-polyprenylphenol 6-hydroxylase [EC:1.14.13.240]	K18800	0.093	0.034	1.097 (95% CI, 1.027-1.172)	0.0336503	2.76666	Wald	linear
membrane-bound lytic murein transglycosylase F [EC:4.2.2.-]	K18691	0.095	0.034	1.099 (95% CI, 1.028-1.175)	0.0337962	2.76485	Wald	linear
MFS transporter, MHS family, proline/betaine transporter	K03762	0.098	0.035	1.103 (95% CI, 1.029-1.182)	0.0338067	2.76447	Wald	linear
DNA polymerase III subunit psi [EC:2.7.7.7]	K02344	0.093	0.034	1.098 (95% CI, 1.027-1.173)	0.0338839	2.76259	Wald	linear
prepilin peptidase dependent protein D	K02682	0.093	0.034	1.098 (95% CI, 1.027-1.173)	0.0338839	2.76259	Wald	linear
cobalt-precorrin-7 (C5)-methyltransferase [EC:2.1.1.289]	K03399	0.094	0.034	1.099 (95% CI, 1.028-1.175)	0.0338839	2.76307	Wald	linear
arginine transport system ATP-binding protein [EC:7.4.2.1]	K10000	0.093	0.034	1.098 (95% CI, 1.027-1.173)	0.0338839	2.76259	Wald	linear
L-glyceraldehyde 3-phosphate reductase [EC:1.1.1.-]	K19265	0.093	0.034	1.098 (95% CI, 1.027-1.173)	0.034036	2.76084	Wald	linear
thioredoxin 2 [EC:1.8.1.8]	K03672	0.095	0.034	1.099 (95% CI, 1.028-1.176)	0.0340904	2.75975	Wald	linear
5-oxopent-3-ene-1,2,5-tricarboxylate decarboxylase / 2-hydroxyhepta-2,4-diene-1,7-dioate isomerase [EC:4.1.1.68 5.3.3.-]	K05921	0.099	0.036	1.104 (95% CI, 1.029-1.185)	0.0340904	2.75998	Wald	linear
ribosomal protein L3 glutamine methyltransferase [EC:2.1.1.298]	K07320	0.094	0.034	1.099 (95% CI, 1.028-1.175)	0.0343786	2.75672	Wald	linear
membrane fusion protein, multidrug efflux system	K03543	0.093	0.034	1.098 (95% CI, 1.027-1.173)	0.034474	2.75553	Wald	linear
MFS transporter, OHS family, lactose permease	K02532	0.093	0.034	1.097 (95% CI, 1.027-1.172)	0.0346643	2.75345	Wald	linear
serine protease SohB [EC:3.4.21.-]	K04774	0.093	0.034	1.097 (95% CI, 1.027-1.172)	0.0348809	2.75112	Wald	linear
putative (di)nucleoside polyphosphate hydrolase [EC:3.6.1.-]	K08311	0.094	0.034	1.098 (95% CI, 1.027-1.175)	0.0349039	2.75062	Wald	linear
2-dehydro-3-deoxygluconokinase [EC:2.7.1.45]	K00874	0.094	0.034	1.099 (95% CI, 1.027-1.175)	0.0350554	2.74892	Wald	linear
glyoxylate/hydroxypyruvate reductase [EC:1.1.1.79 1.1.1.81]	K12972	0.092	0.034	1.097 (95% CI, 1.027-1.172)	0.0352301	2.74673	Wald	linear
outer membrane receptor for ferrienterochelin and colicins	K16089	0.095	0.035	1.099 (95% CI, 1.028-1.176)	0.0352301	2.74686	Wald	linear
fructose-6-phosphate aldolase 2 [EC:4.1.2.-]	K08314	0.093	0.034	1.097 (95% CI, 1.027-1.172)	0.0353628	2.74521	Wald	linear
ornithine decarboxylase [EC:4.1.1.17]	K01581	0.095	0.034	1.099 (95% CI, 1.027-1.176)	0.0354412	2.7442	Wald	linear
3-hydroxy acid dehydrogenase / malonic semialdehyde reductase [EC:1.1.1.381 1.1.1.-]	K16066	0.093	0.034	1.097 (95% CI, 1.027-1.173)	0.0355058	2.74332	Wald	linear
LysR family transcriptional regulator, hca operon transcriptional activator	K05817	-0.103	0.037	0.903 (95% CI, 0.839-0.971)	0.0360311	-2.73822	Wald	linear
uroporphyrin-III C-methyltransferase [EC:2.1.1.107]	K02496	0.092	0.034	1.096 (95% CI, 1.026-1.171)	0.0360992	2.73705	Wald	linear
two-component system, NtrC family, nitrogen regulation sensor histidine kinase GlnL [EC:2.7.13.3]	K07708	0.093	0.034	1.098 (95% CI, 1.027-1.174)	0.0360992	2.73703	Wald	linear
peptidyl-dipeptidase Dcp [EC:3.4.15.5]	K01284	0.095	0.035	1.099 (95% CI, 1.027-1.176)	0.0362953	2.73497	Wald	linear
	K00610	0.096	0.035	1.101 (95% CI, 1.028-1.179)	0.0363831	2.73389	Wald	linear
Xaa-Pro dipeptidase [EC:3.4.13.9]	K01271	0.093	0.034	1.097 (95% CI, 1.027-1.173)	0.0363848	2.73359	Wald	linear
uncharacterized protein	K06906	0.092	0.034	1.097 (95% CI, 1.026-1.172)	0.0365975	2.73139	Wald	linear
5'-nucleotidase [EC:3.1.3.5]	K08723	0.092	0.034	1.096 (95% CI, 1.026-1.171)	0.0366081	2.73045	Wald	linear
manganese/iron transport system permease protein	K11605	0.095	0.035	1.1 (95% CI, 1.027-1.178)	0.0366081	2.73051	Wald	linear
methionine sulfoxide reductase heme-binding subunit	K17247	0.092	0.034	1.097 (95% CI, 1.026-1.172)	0.0366081	2.73068	Wald	linear
poly(beta-D-mannuronate) lyase [EC:4.2.2.3]	K01729	0.094	0.034	1.098 (95% CI, 1.027-1.175)	0.0367698	2.72872	Wald	linear
carbon storage regulator	K03563	0.094	0.035	1.099 (95% CI, 1.027-1.176)	0.0368271	2.72793	Wald	linear
glutathione-regulated potassium-efflux system protein KefB	K11747	0.093	0.034	1.097 (95% CI, 1.026-1.173)	0.0372594	2.72379	Wald	linear
4-carboxymuconolactone decarboxylase [EC:4.1.1.44]	K01607	0.094	0.035	1.099 (95% CI, 1.027-1.175)	0.0373357	2.72256	Wald	linear
uncharacterized protein	K09896	0.092	0.034	1.096 (95% CI, 1.026-1.171)	0.0373357	2.72264	Wald	linear
uncharacterized protein	K06971	0.093	0.034	1.097 (95% CI, 1.026-1.173)	0.0374535	2.72096	Wald	linear
monothiol glutaredoxin	K07390	0.095	0.035	1.099 (95% CI, 1.027-1.177)	0.0374535	2.72119	Wald	linear
	K03773	0.097	0.036	1.102 (95% CI, 1.027-1.182)	0.0376474	2.71841	Wald	linear
uncharacterized protein	K06940	0.096	0.035	1.101 (95% CI, 1.027-1.18)	0.0376474	2.71861	Wald	linear
lipopolysaccharide export system protein LptA	K09774	0.094	0.035	1.099 (95% CI, 1.027-1.176)	0.0376474	2.71882	Wald	linear
L-ribulokinase [EC:2.7.1.16]	K00853	0.094	0.035	1.098 (95% CI, 1.026-1.175)	0.03779	2.71666	Wald	linear
PTS system, glucitol/sorbitol-specific IIA component [EC:2.7.1.198]	K02781	0.092	0.034	1.096 (95% CI, 1.026-1.171)	0.03779	2.7166	Wald	linear
ATP-dependent helicase HepA [EC:3.6.4.-]	K03580	0.093	0.034	1.097 (95% CI, 1.026-1.173)	0.0379008	2.71535	Wald	linear
glutamate carboxypeptidase [EC:3.4.17.11]	K01295	0.093	0.034	1.097 (95% CI, 1.026-1.174)	0.037923	2.71488	Wald	linear
CRISPR-associated protein Csm5	K19140	-0.104	0.038	0.901 (95% CI, 0.836-0.972)	0.0380654	-2.71336	Wald	linear
uncharacterized protein	K09967	0.092	0.034	1.096 (95% CI, 1.026-1.171)	0.0383025	2.71102	Wald	linear
ion channel-forming bestrophin family protein	K08994	0.094	0.035	1.099 (95% CI, 1.026-1.177)	0.0383367	2.71045	Wald	linear
GTP cyclohydrolase II [EC:3.5.4.25]	K01497	0.092	0.034	1.097 (95% CI, 1.026-1.173)	0.0384402	2.70928	Wald	linear
integration host factor subunit alpha	K04764	0.093	0.035	1.098 (95% CI, 1.026-1.175)	0.0384552	2.70644	Wald	linear
glutaredoxin-like protein NrdH	K06191	0.092	0.034	1.096 (95% CI, 1.026-1.171)	0.0384552	2.70798	Wald	linear
	K08942	-0.104	0.038	0.901 (95% CI, 0.836-0.972)	0.0384552	-2.70681	Wald	linear
	K08943	-0.104	0.038	0.901 (95% CI, 0.836-0.972)	0.0384552	-2.70681	Wald	linear
	K08947	-0.104	0.038	0.901 (95% CI, 0.836-0.972)	0.0384552	-2.70681	Wald	linear
	K08952	-0.104	0.038	0.901 (95% CI, 0.836-0.972)	0.0384552	-2.70681	Wald	linear
	K13601	-0.104	0.038	0.901 (95% CI, 0.836-0.972)	0.0384552	-2.70681	Wald	linear
	K13603	-0.104	0.038	0.901 (95% CI, 0.836-0.972)	0.0384552	-2.70681	Wald	linear
	K13604	-0.104	0.038	0.901 (95% CI, 0.836-0.972)	0.0384552	-2.70681	Wald	linear
L-threonine kinase [EC:2.7.1.177]	K16651	0.092	0.034	1.096 (95% CI, 1.026-1.172)	0.0384552	2.70638	Wald	linear
succinylarginine dihydrolase [EC:3.5.3.23]	K01484	0.091	0.034	1.096 (95% CI, 1.025-1.171)	0.0384833	2.70586	Wald	linear
beta-glucuronidase [EC:3.2.1.31]	K01195	-0.102	0.038	0.903 (95% CI, 0.838-0.972)	0.0389633	-2.70092	Wald	linear
IclR family transcriptional regulator, pca regulon regulatory protein	K02624	0.095	0.035	1.099 (95% CI, 1.026-1.177)	0.0389633	2.70122	Wald	linear
ethanolamine ammonia-lyase large subunit [EC:4.3.1.7]	K03735	0.092	0.034	1.096 (95% CI, 1.026-1.172)	0.0389633	2.70091	Wald	linear
3-deoxy-7-phosphoheptulonate synthase [EC:2.5.1.54]	K01626	0.093	0.034	1.097 (95% CI, 1.026-1.173)	0.0391006	2.69947	Wald	linear
	K07349	0.081	0.03	1.085 (95% CI, 1.022-1.151)	0.0392613	2.697	Wald	linear
	K07351	0.081	0.03	1.085 (95% CI, 1.022-1.151)	0.0392613	2.697	Wald	linear
	K07357	0.081	0.03	1.085 (95% CI, 1.022-1.151)	0.0392613	2.697	Wald	linear
	K09470	0.081	0.03	1.085 (95% CI, 1.022-1.151)	0.0392613	2.697	Wald	linear
N-acetylneuraminate lyase [EC:4.1.3.3]	K01639	0.093	0.035	1.098 (95% CI, 1.026-1.175)	0.0393305	2.69614	Wald	linear
ADP-L-glycero-D-manno-heptose 6-epimerase [EC:5.1.3.20]	K03274	0.092	0.034	1.097 (95% CI, 1.025-1.173)	0.0394427	2.69464	Wald	linear
inner membrane transporter RhtA	K11939	0.091	0.034	1.096 (95% CI, 1.025-1.171)	0.0394427	2.69478	Wald	linear
uncharacterized protein	K07148	0.092	0.034	1.097 (95% CI, 1.025-1.173)	0.0396634	2.69251	Wald	linear
uncharacterized protein	K06908	0.091	0.034	1.095 (95% CI, 1.025-1.17)	0.0396678	2.6922	Wald	linear
citrate lyase subunit alpha / citrate CoA-transferase [EC:2.8.3.10]	K01643	0.092	0.034	1.096 (95% CI, 1.025-1.172)	0.0398376	2.6905	Wald	linear
hydrogenase-4 component E [EC:1.-.-.-]	K12140	0.093	0.035	1.098 (95% CI, 1.026-1.175)	0.0399477	2.6893	Wald	linear
	K11527	-0.102	0.038	0.903 (95% CI, 0.838-0.973)	0.0400056	-2.68854	Wald	linear
two-component system, LuxR family, response regulator TtrR	K13041	0.094	0.035	1.098 (95% CI, 1.026-1.176)	0.0408423	2.68135	Wald	linear
Na+-transporting NADH:ubiquinone oxidoreductase subunit E [EC:7.2.1.1]	K00350	0.096	0.036	1.101 (95% CI, 1.026-1.182)	0.0412584	2.67769	Wald	linear
simple sugar transport system substrate-binding protein	K02058	0.09	0.034	1.095 (95% CI, 1.024-1.17)	0.0414779	2.67563	Wald	linear
[citrate (pro-3S)-lyase] ligase [EC:6.2.1.22]	K01910	0.091	0.034	1.095 (95% CI, 1.025-1.17)	0.041484	2.67531	Wald	linear
glucose-6-phosphate 1-epimerase [EC:5.1.3.15]	K01792	0.09	0.034	1.094 (95% CI, 1.024-1.169)	0.0416658	2.6733	Wald	linear
serine-type D-Ala-D-Ala carboxypeptidase/endopeptidase (penicillin-binding protein 4) [EC:3.4.16.4 3.4.21.-]	K07259	0.092	0.034	1.096 (95% CI, 1.025-1.173)	0.0416658	2.67344	Wald	linear
glycerol-3-phosphate dehydrogenase [EC:1.1.5.3]	K00111	0.094	0.035	1.099 (95% CI, 1.025-1.178)	0.0418912	2.67116	Wald	linear
	K02438	0.09	0.034	1.094 (95% CI, 1.024-1.169)	0.0418912	2.67094	Wald	linear
D-alanine transaminase [EC:2.6.1.21]	K00824	0.091	0.034	1.096 (95% CI, 1.025-1.172)	0.0420334	2.66953	Wald	linear
acyl-CoA thioesterase II [EC:3.1.2.-]	K10805	0.091	0.034	1.095 (95% CI, 1.024-1.171)	0.0420826	2.66886	Wald	linear
	K01812	0.091	0.034	1.095 (95% CI, 1.024-1.17)	0.0421079	2.66839	Wald	linear
	K02679	0.09	0.034	1.094 (95% CI, 1.024-1.169)	0.0421975	2.6674	Wald	linear
alpha-amylase [EC:3.2.1.1]	K01176	0.09	0.034	1.094 (95% CI, 1.024-1.169)	0.0422353	2.66683	Wald	linear
HemY protein	K02498	0.091	0.034	1.095 (95% CI, 1.024-1.17)	0.0422415	2.6665	Wald	linear
2,3-dihydroxyphenylpropionate 1,2-dioxygenase [EC:1.13.11.16]	K05713	0.095	0.036	1.099 (95% CI, 1.025-1.179)	0.0422882	2.66559	Wald	linear
	K12524	0.092	0.034	1.096 (95% CI, 1.025-1.173)	0.0422882	2.66581	Wald	linear
isocitrate lyase [EC:4.1.3.1]	K01637	0.092	0.034	1.096 (95% CI, 1.024-1.172)	0.0427011	2.66205	Wald	linear
glutathionyl-hydroquinone reductase [EC:1.8.5.7]	K07393	0.09	0.034	1.095 (95% CI, 1.024-1.17)	0.0428836	2.66034	Wald	linear
transcriptional regulator, propionate catabolism operon regulatory protein	K02688	0.094	0.036	1.099 (95% CI, 1.025-1.178)	0.0433794	2.65619	Wald	linear
flavin reductase (NADH) [EC:1.5.1.36]	K00484	0.094	0.035	1.098 (95% CI, 1.025-1.176)	0.0435143	2.65477	Wald	linear
psp operon transcriptional activator	K03974	0.09	0.034	1.094 (95% CI, 1.024-1.169)	0.0435143	2.6546	Wald	linear
choline trimethylamine-lyase activating enzyme [EC:1.97.1.-]	K20037	0.095	0.036	1.1 (95% CI, 1.025-1.18)	0.0437207	2.65273	Wald	linear
transcriptional regulator of aroF, aroG, tyrA and aromatic amino acid transport	K03721	0.09	0.034	1.094 (95% CI, 1.024-1.17)	0.0439899	2.65012	Wald	linear
osmotically inducible protein OsmC	K04063	0.091	0.034	1.095 (95% CI, 1.024-1.171)	0.0439899	2.65024	Wald	linear
ATP-binding cassette, subfamily C, bacterial LapB	K12541	0.093	0.035	1.097 (95% CI, 1.024-1.175)	0.0443651	2.6467	Wald	linear
pyruvyl transferase EpsO [EC:2.-.-.-]	K19431	0.094	0.036	1.099 (95% CI, 1.025-1.178)	0.0443651	2.64673	Wald	linear
multidrug resistance protein, MATE family	K03327	0.092	0.035	1.096 (95% CI, 1.024-1.174)	0.0444493	2.64579	Wald	linear
tagaturonate reductase [EC:1.1.1.58]	K00041	0.09	0.034	1.094 (95% CI, 1.023-1.169)	0.0446001	2.64437	Wald	linear
integration host factor subunit beta	K05788	0.092	0.035	1.096 (95% CI, 1.024-1.174)	0.0449971	2.6411	Wald	linear
tRNA (uracil-5-)-methyltransferase [EC:2.1.1.35]	K00557	0.089	0.034	1.093 (95% CI, 1.023-1.168)	0.0452255	2.63884	Wald	linear
FKBP-type peptidyl-prolyl cis-trans isomerase FkpA [EC:5.2.1.8]	K03772	0.089	0.034	1.094 (95% CI, 1.023-1.169)	0.0452255	2.6383	Wald	linear
uncharacterized protein	K09894	0.089	0.034	1.093 (95% CI, 1.023-1.168)	0.0452255	2.63833	Wald	linear
dipeptide transport system permease protein	K12370	0.09	0.034	1.095 (95% CI, 1.024-1.171)	0.0452255	2.63877	Wald	linear
glycerol-3-phosphate dehydrogenase subunit C [EC:1.1.5.3]	K00113	0.089	0.034	1.093 (95% CI, 1.023-1.168)	0.0454983	2.63572	Wald	linear
UDP-N-acetyl-2-amino-2-deoxyglucuronate dehydrogenase [EC:1.1.1.335]	K13020	-0.101	0.038	0.904 (95% CI, 0.839-0.975)	0.0454983	-2.63582	Wald	linear
phosphotransferase system, enzyme I, PtsP [EC:2.7.3.9]	K08484	0.09	0.034	1.094 (95% CI, 1.023-1.169)	0.0455831	2.63482	Wald	linear
3-hydroxyacyl-[acyl-carrier-protein] dehydratase [EC:4.2.1.59]	K02372	0.096	0.036	1.101 (95% CI, 1.025-1.183)	0.0456038	2.63412	Wald	linear
methyl-galactoside transport system substrate-binding protein	K10540	0.09	0.034	1.094 (95% CI, 1.023-1.17)	0.0456038	2.63424	Wald	linear
zinc/manganese transport system permease protein	K02075	0.089	0.034	1.093 (95% CI, 1.023-1.169)	0.0458787	2.63181	Wald	linear
taurine---2-oxoglutarate transaminase [EC:2.6.1.55]	K15372	0.09	0.034	1.094 (95% CI, 1.023-1.169)	0.0461976	2.62919	Wald	linear
cytosine/creatinine deaminase [EC:3.5.4.1 3.5.4.21]	K01485	0.089	0.034	1.093 (95% CI, 1.023-1.168)	0.0464069	2.62738	Wald	linear
GntR family transcriptional regulator / MocR family aminotransferase	K00375	0.093	0.035	1.097 (95% CI, 1.024-1.176)	0.0465907	2.62577	Wald	linear
molecular chaperone HscA	K04044	0.089	0.034	1.093 (95% CI, 1.023-1.168)	0.046604	2.62513	Wald	linear
tRNA 2-thiouridine synthesizing protein A [EC:2.8.1.-]	K04085	0.09	0.034	1.094 (95% CI, 1.023-1.17)	0.046604	2.62517	Wald	linear
threonine 3-dehydrogenase [EC:1.1.1.103]	K00060	0.09	0.034	1.095 (95% CI, 1.023-1.171)	0.0467095	2.62409	Wald	linear
ring-1,2-phenylacetyl-CoA epoxidase subunit PaaB	K02610	0.094	0.036	1.098 (95% CI, 1.024-1.178)	0.0468201	2.62288	Wald	linear
two-component system, NtrC family, nitrogen regulation response regulator GlnG	K07712	0.09	0.034	1.094 (95% CI, 1.023-1.171)	0.0468201	2.62275	Wald	linear
nitrite reductase (NADH) large subunit [EC:1.7.1.15]	K00362	0.089	0.034	1.093 (95% CI, 1.023-1.168)	0.0473743	2.61837	Wald	linear
type I pantothenate kinase [EC:2.7.1.33]	K00867	0.09	0.034	1.094 (95% CI, 1.023-1.169)	0.0473743	2.6182	Wald	linear
putative hemin transport protein	K07225	0.089	0.034	1.093 (95% CI, 1.023-1.168)	0.0474637	2.61728	Wald	linear
L-ascorbate 6-phosphate lactonase [EC:3.1.1.-]	K03476	0.089	0.034	1.093 (95% CI, 1.022-1.168)	0.0475246	2.61658	Wald	linear
	K04760	0.091	0.035	1.095 (95% CI, 1.023-1.172)	0.047569	2.61599	Wald	linear
	K03614	0.091	0.035	1.095 (95% CI, 1.023-1.173)	0.0476942	2.61482	Wald	linear
	K09901	0.088	0.034	1.092 (95% CI, 1.022-1.167)	0.0479012	2.61308	Wald	linear
	K03556	0.089	0.034	1.093 (95% CI, 1.023-1.169)	0.0479124	2.61273	Wald	linear
diamine N-acetyltransferase [EC:2.3.1.57]	K00657	0.09	0.035	1.094 (95% CI, 1.023-1.171)	0.0479269	2.61236	Wald	linear
4-hydroxybutyrate dehydrogenase [EC:1.1.1.61]	K00043	-0.098	0.038	0.906 (95% CI, 0.842-0.976)	0.0480724	-2.61105	Wald	linear
ATP-dependent helicase HrpA [EC:3.6.4.13]	K03578	0.09	0.035	1.094 (95% CI, 1.023-1.171)	0.0487208	2.6062	Wald	linear
polysaccharide biosynthesis/export protein VpsN	K20988	0.091	0.035	1.095 (95% CI, 1.023-1.173)	0.0496396	2.59953	Wald	linear
molybdopterin-guanine dinucleotide biosynthesis adapter protein	K03753	0.089	0.034	1.093 (95% CI, 1.022-1.169)	0.0496906	2.59889	Wald	linear
penicillin-binding protein 1B [EC:2.4.1.129 3.4.16.4]	K05365	0.089	0.034	1.093 (95% CI, 1.022-1.168)	0.0496906	2.59864	Wald	linear
magnesium-protoporphyrin O-methyltransferase [EC:2.1.1.11]	K03428	-0.098	0.038	0.907 (95% CI, 0.842-0.976)	0.0497432	-2.59801	Wald	linear
adenylate cyclase, class 1 [EC:4.6.1.1]	K05851	0.088	0.034	1.092 (95% CI, 1.022-1.167)	0.0498434	2.597	Wald	linear
naphthalene 1,2-dioxygenase ferredoxin component	K14578	0.093	0.036	1.097 (95% CI, 1.023-1.177)	0.0498434	2.59678	Wald	linear
flagella basal body P-ring formation protein FlgA	K02386	0.09	0.035	1.095 (95% CI, 1.022-1.172)	0.0498785	2.59627	Wald	linear
	K14170	0.09	0.035	1.094 (95% CI, 1.022-1.17)	0.0498845	2.59596	Wald	linear
	K08092	0.088	0.034	1.092 (95% CI, 1.022-1.167)	0.0498846	2.59569	Wald	linear
two-component system, LuxR family, sensor histidine kinase TtrS [EC:2.7.13.3]	K13040	0.092	0.035	1.096 (95% CI, 1.023-1.175)	0.0499613	2.5949	Wald	linear
diacylglycerol kinase (ATP) [EC:2.7.1.107]	K00901	0.09	0.035	1.094 (95% CI, 1.022-1.172)	0.0500091	2.5943	Wald	linear
chromate reductase, NAD(P)H dehydrogenase (quinone)	K19784	0.089	0.034	1.093 (95% CI, 1.022-1.169)	0.0500811	2.59354	Wald	linear
farnesyl diphosphate synthase [EC:2.5.1.1 2.5.1.10]	K00795	0.088	0.034	1.092 (95% CI, 1.022-1.168)	0.0504958	2.59044	Wald	linear
	K01911	0.089	0.034	1.093 (95% CI, 1.022-1.17)	0.0509473	2.58687	Wald	linear
divalent anion:Na+ symporter, DASS family	K03319	0.088	0.034	1.092 (95% CI, 1.022-1.167)	0.0509473	2.58684	Wald	linear
lipid A ethanolaminephosphotransferase [EC:2.7.8.43]	K03760	0.088	0.034	1.092 (95% CI, 1.021-1.167)	0.0512638	2.58444	Wald	linear
iron-sulfur cluster assembly protein	K13628	0.09	0.035	1.095 (95% CI, 1.022-1.172)	0.0515564	2.58221	Wald	linear
ATP-citrate lyase alpha-subunit [EC:2.3.3.8]	K15230	-0.098	0.038	0.907 (95% CI, 0.842-0.977)	0.0516127	-2.58157	Wald	linear
	K12340	0.089	0.035	1.093 (95% CI, 1.022-1.17)	0.0517554	2.58035	Wald	linear
homocysteine S-methyltransferase [EC:2.1.1.10]	K00547	0.088	0.034	1.092 (95% CI, 1.021-1.167)	0.0518697	2.57923	Wald	linear
flagellar basal-body rod protein FlgF	K02391	0.088	0.034	1.092 (95% CI, 1.021-1.168)	0.0518697	2.57879	Wald	linear
rsbT antagonist protein RsbS	K17762	-0.097	0.038	0.907 (95% CI, 0.843-0.977)	0.0518697	-2.57896	Wald	linear
hypothetical chaperone protein	K04046	0.088	0.034	1.092 (95% CI, 1.021-1.167)	0.0519977	2.57767	Wald	linear
KUP system potassium uptake protein	K03549	0.088	0.034	1.092 (95% CI, 1.021-1.167)	0.0522588	2.57541	Wald	linear
DnaK suppressor protein	K06204	0.089	0.035	1.094 (95% CI, 1.022-1.171)	0.0522588	2.57543	Wald	linear
malonyl-CoA O-methyltransferase [EC:2.1.1.197]	K02169	0.088	0.034	1.092 (95% CI, 1.021-1.168)	0.0530069	2.57022	Wald	linear
uncharacterized protein	K05952	0.09	0.035	1.094 (95% CI, 1.022-1.172)	0.0530178	2.56988	Wald	linear
	K03643	0.088	0.034	1.092 (95% CI, 1.021-1.167)	0.053219	2.56831	Wald	linear
PTS system, galactitol-specific IIA component [EC:2.7.1.200]	K02773	0.091	0.035	1.095 (95% CI, 1.022-1.174)	0.0533487	2.5672	Wald	linear
BolA family transcriptional regulator, general stress-responsive regulator	K05527	0.088	0.034	1.092 (95% CI, 1.021-1.168)	0.0533851	2.5667	Wald	linear
	K02806	0.09	0.035	1.094 (95% CI, 1.022-1.173)	0.0535516	2.5653	Wald	linear
putative lipoprotein	K09914	0.088	0.034	1.092 (95% CI, 1.021-1.168)	0.0535516	2.56429	Wald	linear
nickel transport system substrate-binding protein	K15584	0.087	0.034	1.091 (95% CI, 1.021-1.165)	0.0535516	2.56444	Wald	linear
nickel transport system permease protein	K15585	0.087	0.034	1.091 (95% CI, 1.021-1.165)	0.0535516	2.56444	Wald	linear
nickel transport system permease protein	K15586	0.087	0.034	1.091 (95% CI, 1.021-1.165)	0.0535516	2.56444	Wald	linear
	K09888	0.09	0.035	1.094 (95% CI, 1.021-1.172)	0.053687	2.56289	Wald	linear
	K09923	0.087	0.034	1.091 (95% CI, 1.021-1.167)	0.053687	2.56315	Wald	linear
	K03462	0.087	0.034	1.091 (95% CI, 1.021-1.166)	0.0537276	2.56223	Wald	linear
AraC family transcriptional regulator, transcriptional activator of pobA	K18954	0.086	0.034	1.09 (95% CI, 1.02-1.164)	0.0537276	2.5621	Wald	linear
ferredoxin hydrogenase large subunit [EC:1.12.7.2]	K00533	-0.1	0.039	0.905 (95% CI, 0.838-0.977)	0.0541097	-2.55937	Wald	linear
GDP-mannose 6-dehydrogenase [EC:1.1.1.132]	K00066	-0.096	0.037	0.909 (95% CI, 0.844-0.978)	0.0542087	-2.55841	Wald	linear
	K15257	0.088	0.034	1.092 (95% CI, 1.021-1.168)	0.0542087	2.55821	Wald	linear
3-hydroxyacyl-[acyl-carrier protein] dehydratase / trans-2-decenoyl-[acyl-carrier protein] isomerase [EC:4.2.1.59 5.3.3.14]	K01716	0.088	0.034	1.092 (95% CI, 1.021-1.169)	0.0542885	2.5572	Wald	linear
	K03548	0.086	0.034	1.09 (95% CI, 1.02-1.165)	0.0542885	2.55717	Wald	linear
	K03576	0.088	0.034	1.092 (95% CI, 1.021-1.167)	0.0546024	2.5549	Wald	linear
protein-L-isoaspartate(D-aspartate) O-methyltransferase [EC:2.1.1.77]	K00573	0.09	0.035	1.094 (95% CI, 1.021-1.172)	0.0546531	2.55421	Wald	linear
3-hydroxy-5-phosphonooxypentane-2,4-dione thiolase [EC:2.3.1.245]	K08321	0.086	0.034	1.09 (95% CI, 1.02-1.164)	0.0546531	2.55405	Wald	linear
DeoR family transcriptional regulator, aga operon transcriptional repressor	K02081	0.088	0.034	1.091 (95% CI, 1.021-1.167)	0.0548443	2.55257	Wald	linear
MFS transporter, CP family, cyanate transporter	K03449	0.086	0.034	1.09 (95% CI, 1.02-1.165)	0.054963	2.55156	Wald	linear
3-dehydro-L-gulonate-6-phosphate decarboxylase [EC:4.1.1.85]	K03078	0.086	0.034	1.09 (95% CI, 1.02-1.165)	0.0553882	2.54861	Wald	linear
	K03281	0.089	0.035	1.093 (95% CI, 1.021-1.171)	0.0554305	2.54808	Wald	linear
	K04084	0.087	0.034	1.091 (95% CI, 1.02-1.166)	0.0554587	2.54764	Wald	linear
2-dehydro-3-deoxygalactonokinase [EC:2.7.1.58]	K00883	0.087	0.034	1.091 (95% CI, 1.02-1.166)	0.0555169	2.54687	Wald	linear
	K09159	0.088	0.034	1.092 (95% CI, 1.02-1.168)	0.0555169	2.54675	Wald	linear
glycerol-3-phosphate O-acyltransferase [EC:2.3.1.15]	K00631	0.087	0.034	1.091 (95% CI, 1.02-1.166)	0.0556269	2.54553	Wald	linear
nickel transport system ATP-binding protein [EC:3.6.3.24]	K15587	0.086	0.034	1.09 (95% CI, 1.02-1.165)	0.0556269	2.54556	Wald	linear
general L-amino acid transport system permease protein	K09970	0.086	0.034	1.09 (95% CI, 1.02-1.164)	0.0561549	2.54197	Wald	linear
3,8-divinyl chlorophyllide a/chlorophyllide a reductase subunit Y [EC:1.3.7.14 1.3.7.15]	K11334	-0.095	0.037	0.909 (95% CI, 0.845-0.978)	0.0562184	-2.54132	Wald	linear
	K04067	0.086	0.034	1.089 (95% CI, 1.02-1.164)	0.0568838	2.53694	Wald	linear
ribosomal protein S6--L-glutamate ligase [EC:6.3.2.-]	K05844	0.088	0.035	1.092 (95% CI, 1.02-1.169)	0.0570746	2.5355	Wald	linear
putative hydrolase	K04477	0.088	0.035	1.092 (95% CI, 1.02-1.169)	0.0570833	2.53505	Wald	linear
	K07147	0.086	0.034	1.09 (95% CI, 1.02-1.165)	0.0570833	2.53493	Wald	linear
two-component system, response regulator YcbB	K07719	-0.096	0.038	0.909 (95% CI, 0.844-0.979)	0.057117	-2.53446	Wald	linear
	K05541	0.086	0.034	1.09 (95% CI, 1.02-1.165)	0.0575047	2.53183	Wald	linear
oligogalacturonide transport system ATP-binding protein	K10195	0.078	0.031	1.082 (95% CI, 1.018-1.149)	0.0577189	2.53	Wald	linear
exo-poly-alpha-galacturonosidase [EC:3.2.1.82]	K18650	0.078	0.031	1.082 (95% CI, 1.018-1.149)	0.0577189	2.53	Wald	linear
	K07395	0.087	0.034	1.09 (95% CI, 1.02-1.166)	0.0582018	2.52681	Wald	linear
S-(hydroxymethyl)glutathione dehydrogenase / alcohol dehydrogenase [EC:1.1.1.284 1.1.1.1]	K00121	0.087	0.034	1.091 (95% CI, 1.02-1.167)	0.0585565	2.52337	Wald	linear
DeoR family transcriptional regulator, ulaG and ulaABCDEF operon transcriptional repressor	K03477	0.085	0.034	1.089 (95% CI, 1.019-1.163)	0.0585565	2.52386	Wald	linear
	K06905	0.085	0.034	1.089 (95% CI, 1.019-1.163)	0.0585565	2.52383	Wald	linear
nickel transport system ATP-binding protein [EC:3.6.3.24]	K10824	0.086	0.034	1.089 (95% CI, 1.019-1.164)	0.0585565	2.52354	Wald	linear
arsenical resistance protein ArsH	K11811	0.089	0.035	1.093 (95% CI, 1.02-1.172)	0.0585565	2.52364	Wald	linear
3-oxoacyl-[acyl-carrier protein] reductase [EC:1.1.1.100]	K00059	0.091	0.036	1.096 (95% CI, 1.021-1.177)	0.0586637	2.52233	Wald	linear
arginine N-succinyltransferase [EC:2.3.1.109]	K00673	0.086	0.034	1.09 (95% CI, 1.019-1.165)	0.0586637	2.52139	Wald	linear
	K02560	0.086	0.034	1.089 (95% CI, 1.019-1.164)	0.0586637	2.52132	Wald	linear
	K03485	0.086	0.034	1.089 (95% CI, 1.019-1.164)	0.0586637	2.52194	Wald	linear
putative membrane protein	K08990	0.085	0.034	1.089 (95% CI, 1.019-1.164)	0.0586637	2.52117	Wald	linear
	K09780	0.087	0.034	1.091 (95% CI, 1.02-1.167)	0.0586637	2.52215	Wald	linear
nitrogenase molybdenum-iron protein NifN	K02592	0.086	0.034	1.09 (95% CI, 1.019-1.165)	0.0589192	2.51912	Wald	linear
	K07085	0.087	0.035	1.091 (95% CI, 1.02-1.168)	0.0589192	2.51925	Wald	linear
putative ATP-dependent endonuclease of the OLD family	K07459	0.084	0.034	1.088 (95% CI, 1.019-1.162)	0.0589811	2.51849	Wald	linear
magnesium chelatase subunit H [EC:6.6.1.1]	K03403	-0.092	0.037	0.912 (95% CI, 0.848-0.98)	0.059402	-2.51547	Wald	linear
	K06194	0.085	0.034	1.089 (95% CI, 1.019-1.164)	0.059402	2.51551	Wald	linear
periplasmic glucans biosynthesis protein	K03670	0.088	0.035	1.092 (95% CI, 1.02-1.17)	0.0594232	2.51509	Wald	linear
L-lactate dehydrogenase (cytochrome) [EC:1.1.2.3]	K00101	0.086	0.034	1.09 (95% CI, 1.019-1.166)	0.0596164	2.51342	Wald	linear
	K16087	0.088	0.035	1.092 (95% CI, 1.019-1.169)	0.0596164	2.51356	Wald	linear
flagellar motor switch protein FliM	K02416	0.089	0.035	1.093 (95% CI, 1.02-1.171)	0.0596907	2.51273	Wald	linear
	K13051	0.086	0.034	1.09 (95% CI, 1.019-1.166)	0.0599152	2.51114	Wald	linear
ribosome-associated heat shock protein Hsp15	K04762	0.087	0.034	1.09 (95% CI, 1.019-1.167)	0.0599576	2.51063	Wald	linear
gluconate 2-dehydrogenase alpha chain [EC:1.1.99.3]	K06151	0.091	0.036	1.096 (95% CI, 1.02-1.177)	0.0599657	2.51027	Wald	linear
	K09781	0.086	0.034	1.09 (95% CI, 1.019-1.165)	0.0599657	2.51007	Wald	linear
putative membrane protein	K08987	0.085	0.034	1.089 (95% CI, 1.019-1.164)	0.0600649	2.50923	Wald	linear
	K15268	0.087	0.034	1.09 (95% CI, 1.019-1.167)	0.0602886	2.50766	Wald	linear
	K02339	0.086	0.034	1.09 (95% CI, 1.019-1.166)	0.0605474	2.50589	Wald	linear
	K02440	0.086	0.034	1.09 (95% CI, 1.019-1.166)	0.0605958	2.50535	Wald	linear
	K16238	0.085	0.034	1.089 (95% CI, 1.019-1.164)	0.0606626	2.5047	Wald	linear
ring-1,2-phenylacetyl-CoA epoxidase subunit PaaA [EC:1.14.13.149]	K02609	0.089	0.036	1.093 (95% CI, 1.02-1.173)	0.0609043	2.50303	Wald	linear
	K01224	0.087	0.035	1.091 (95% CI, 1.019-1.167)	0.0610224	2.50161	Wald	linear
light-independent protochlorophyllide reductase subunit L [EC:1.3.7.7]	K04037	-0.094	0.037	0.911 (95% CI, 0.846-0.98)	0.0610224	-2.50158	Wald	linear
putative lysine transport system ATP-binding protein [EC:3.6.3.-]	K17076	-0.095	0.038	0.909 (95% CI, 0.844-0.98)	0.0610224	-2.50167	Wald	linear
	K01147	0.085	0.034	1.089 (95% CI, 1.019-1.164)	0.0611839	2.50038	Wald	linear
cytochrome c-type protein NrfB	K04013	0.087	0.035	1.091 (95% CI, 1.019-1.168)	0.0614805	2.49841	Wald	linear
malate dehydrogenase (quinone) [EC:1.1.5.4]	K00116	0.085	0.034	1.089 (95% CI, 1.018-1.164)	0.0614924	2.49809	Wald	linear
glycerol-3-phosphate dehydrogenase subunit B [EC:1.1.5.3]	K00112	0.085	0.034	1.089 (95% CI, 1.018-1.164)	0.0616096	2.49675	Wald	linear
aminobutyraldehyde dehydrogenase [EC:1.2.1.19]	K00137	0.086	0.034	1.089 (95% CI, 1.019-1.165)	0.0616096	2.49664	Wald	linear
	K09456	0.085	0.034	1.088 (95% CI, 1.018-1.163)	0.0616096	2.4967	Wald	linear
	K07751	0.084	0.034	1.088 (95% CI, 1.018-1.163)	0.0619016	2.49471	Wald	linear
	K08289	0.085	0.034	1.089 (95% CI, 1.018-1.164)	0.0622716	2.49234	Wald	linear
	K02517	0.087	0.035	1.091 (95% CI, 1.019-1.169)	0.0624522	2.49105	Wald	linear
stage V sporulation protein K	K06413	-0.095	0.038	0.909 (95% CI, 0.844-0.98)	0.0625197	-2.49016	Wald	linear
	K06998	0.085	0.034	1.089 (95% CI, 1.018-1.164)	0.0625197	2.49022	Wald	linear
	K00230	0.085	0.034	1.089 (95% CI, 1.018-1.164)	0.0625805	2.48956	Wald	linear
RNA polymerase sigma-32 factor	K03089	0.087	0.035	1.091 (95% CI, 1.019-1.169)	0.0625962	2.48921	Wald	linear
	K03271	0.087	0.035	1.091 (95% CI, 1.019-1.169)	0.0627639	2.48775	Wald	linear
acrylyl-CoA reductase (NADPH) [EC:1.3.1.-]	K19745	0.084	0.034	1.088 (95% CI, 1.018-1.163)	0.0627639	2.48775	Wald	linear
	K05685	0.085	0.034	1.088 (95% CI, 1.018-1.163)	0.0629121	2.48665	Wald	linear
	K00656	0.086	0.035	1.09 (95% CI, 1.018-1.166)	0.0629881	2.48571	Wald	linear
4-oxalocrotonate tautomerase [EC:5.3.2.6]	K01821	0.085	0.034	1.088 (95% CI, 1.018-1.164)	0.0629881	2.48587	Wald	linear
uncharacterized protein	K09978	0.09	0.036	1.094 (95% CI, 1.019-1.174)	0.0634617	2.48279	Wald	linear
thimet oligopeptidase [EC:3.4.24.15]	K01392	-0.094	0.038	0.91 (95% CI, 0.845-0.98)	0.0635769	-2.48189	Wald	linear
cytochrome bd ubiquinol oxidase subunit I [EC:7.1.1.7]	K00425	0.089	0.036	1.093 (95% CI, 1.019-1.173)	0.0641901	2.4776	Wald	linear
	K02637	-0.093	0.037	0.911 (95% CI, 0.847-0.981)	0.0641901	-2.47745	Wald	linear
	K06595	-0.093	0.037	0.911 (95% CI, 0.847-0.981)	0.0641901	-2.47745	Wald	linear
AsmA protein	K07289	0.086	0.035	1.089 (95% CI, 1.018-1.166)	0.0641901	2.47805	Wald	linear
heptosyltransferase II [EC:2.4.-.-]	K02843	0.086	0.035	1.09 (95% CI, 1.018-1.167)	0.0643256	2.47644	Wald	linear
	K06918	0.084	0.034	1.087 (95% CI, 1.018-1.162)	0.0646178	2.47457	Wald	linear
two-component system, NarL family, sensor histidine kinase ComP [EC:2.7.13.3]	K07680	-0.093	0.038	0.911 (95% CI, 0.847-0.981)	0.0649191	-2.47265	Wald	linear
	K10561	0.084	0.034	1.088 (95% CI, 1.018-1.163)	0.0650221	2.47183	Wald	linear
prolycopene isomerase [EC:5.2.1.13]	K09835	-0.091	0.037	0.913 (95% CI, 0.849-0.981)	0.0650543	-2.4714	Wald	linear
	K01941	0.084	0.034	1.088 (95% CI, 1.018-1.163)	0.0654921	2.46875	Wald	linear
	K07180	0.086	0.035	1.09 (95% CI, 1.018-1.166)	0.065501	2.46819	Wald	linear
uncharacterized protein	K09973	0.084	0.034	1.088 (95% CI, 1.018-1.163)	0.065501	2.46836	Wald	linear
	K00100	-0.1	0.04	0.905 (95% CI, 0.836-0.98)	0.0657728	-2.46645	Wald	linear
polysaccharide transporter, PST family	K03328	-0.094	0.038	0.91 (95% CI, 0.845-0.981)	0.0658465	-2.4658	Wald	linear
DnaJ like chaperone protein	K05801	0.085	0.034	1.088 (95% CI, 1.017-1.164)	0.0662816	2.46318	Wald	linear
	K03609	0.087	0.035	1.09 (95% CI, 1.018-1.168)	0.066567	2.46116	Wald	linear
	K13283	0.083	0.034	1.087 (95% CI, 1.017-1.162)	0.066567	2.46114	Wald	linear
	K18138	0.086	0.035	1.09 (95% CI, 1.018-1.167)	0.0666301	2.46054	Wald	linear
	K03694	0.085	0.035	1.089 (95% CI, 1.017-1.166)	0.0667711	2.4595	Wald	linear
	K07504	0.083	0.034	1.087 (95% CI, 1.017-1.161)	0.0667711	2.45928	Wald	linear
	K07156	0.084	0.034	1.088 (95% CI, 1.017-1.164)	0.066935	2.45814	Wald	linear
	K07270	0.089	0.036	1.093 (95% CI, 1.018-1.173)	0.0672909	2.45599	Wald	linear
	K10560	0.084	0.034	1.087 (95% CI, 1.017-1.163)	0.067311	2.45563	Wald	linear
	K01690	0.084	0.034	1.087 (95% CI, 1.017-1.163)	0.0680922	2.45122	Wald	linear
CRISPR-associated protein Csh1	K19114	-0.094	0.038	0.91 (95% CI, 0.845-0.981)	0.0680953	-2.45095	Wald	linear
xanthosine phosphorylase [EC:2.4.2.-]	K03815	0.086	0.035	1.089 (95% CI, 1.017-1.167)	0.0682377	2.44944	Wald	linear
CRISPR-associated protein Csm1	K07016	-0.094	0.038	0.911 (95% CI, 0.845-0.981)	0.0682377	-2.44969	Wald	linear
RNase E specificity factor CsrD	K18765	0.086	0.035	1.089 (95% CI, 1.017-1.167)	0.0682377	2.44944	Wald	linear
	K16013	0.084	0.034	1.088 (95% CI, 1.017-1.164)	0.0683243	2.44873	Wald	linear
ribosome-associated protein	K15034	0.085	0.035	1.089 (95% CI, 1.017-1.166)	0.0689505	2.44519	Wald	linear
outer membrane lipoprotein carrier protein	K03634	0.084	0.034	1.088 (95% CI, 1.017-1.164)	0.0689599	2.44464	Wald	linear
	K09001	0.084	0.034	1.088 (95% CI, 1.017-1.164)	0.0689599	2.44482	Wald	linear
	K03825	0.084	0.034	1.087 (95% CI, 1.017-1.163)	0.0691091	2.44361	Wald	linear
	K01139	0.087	0.036	1.091 (95% CI, 1.017-1.17)	0.0695785	2.44091	Wald	linear
nitrate reductase / nitrite oxidoreductase, alpha subunit [EC:1.7.5.1 1.7.99.-]	K00370	0.083	0.034	1.086 (95% CI, 1.016-1.161)	0.0696067	2.44051	Wald	linear
[methyl-Co(III) methanol-specific corrinoid protein]:coenzyme M methyltransferase [EC:2.1.1.246]	K14080	-0.1	0.041	0.905 (95% CI, 0.835-0.98)	0.0696269	-2.43993	Wald	linear
	K14682	0.084	0.035	1.088 (95% CI, 1.017-1.164)	0.0696269	2.4399	Wald	linear
DNA-directed RNA polymerase subunit delta	K03048	-0.092	0.038	0.912 (95% CI, 0.848-0.982)	0.0698009	-2.43875	Wald	linear
uncharacterized protein	K09160	0.083	0.034	1.087 (95% CI, 1.016-1.162)	0.069856	2.43821	Wald	linear
	K07491	0.084	0.034	1.088 (95% CI, 1.017-1.164)	0.0699794	2.43732	Wald	linear
	K01095	0.085	0.035	1.089 (95% CI, 1.017-1.166)	0.0702226	2.43557	Wald	linear
LysR family transcriptional regulator, regulator for genes of the gallate degradation pathway	K16516	0.08	0.033	1.083 (95% CI, 1.016-1.155)	0.0702226	2.43557	Wald	linear
flagellar basal-body rod modification protein FlgD	K02389	0.086	0.035	1.09 (95% CI, 1.017-1.167)	0.0702874	2.43495	Wald	linear
membrane protease subunit HflK [EC:3.4.-.-]	K04088	0.085	0.035	1.088 (95% CI, 1.017-1.165)	0.0702874	2.43473	Wald	linear
	K05815	0.084	0.035	1.088 (95% CI, 1.017-1.164)	0.0703052	2.43439	Wald	linear
	K10562	0.083	0.034	1.086 (95% CI, 1.016-1.162)	0.0704568	2.43336	Wald	linear
	K00241	0.085	0.035	1.089 (95% CI, 1.017-1.166)	0.0707114	2.4318	Wald	linear
nitrite reductase (NADH) small subunit [EC:1.7.1.15]	K00363	0.084	0.034	1.087 (95% CI, 1.016-1.163)	0.0708249	2.43097	Wald	linear
	K01807	0.086	0.035	1.09 (95% CI, 1.017-1.168)	0.0709801	2.42956	Wald	linear
motility quorum-sensing regulator / GCU-specific mRNA interferase toxin	K13651	-0.092	0.038	0.912 (95% CI, 0.847-0.982)	0.0709801	-2.42942	Wald	linear
	K14275	0.078	0.032	1.081 (95% CI, 1.015-1.152)	0.0709801	2.42979	Wald	linear
	K02302	0.083	0.034	1.087 (95% CI, 1.016-1.162)	0.0712603	2.42775	Wald	linear
elongation factor P--(R)-beta-lysine ligase [EC:6.3.1.-]	K04568	0.083	0.034	1.087 (95% CI, 1.016-1.163)	0.0712865	2.42729	Wald	linear
RIO kinase 2 [EC:2.7.11.1]	K07179	-0.092	0.038	0.912 (95% CI, 0.846-0.982)	0.0712865	-2.42711	Wald	linear
	K01175	0.083	0.034	1.086 (95% CI, 1.016-1.161)	0.071315	2.42672	Wald	linear
toprim domain protein	K07476	-0.093	0.038	0.912 (95% CI, 0.846-0.982)	0.0713488	-2.4263	Wald	linear
succinyl-CoA synthetase beta subunit [EC:6.2.1.5]	K01903	0.085	0.035	1.089 (95% CI, 1.016-1.166)	0.0719014	2.42323	Wald	linear
	K03322	0.085	0.035	1.089 (95% CI, 1.016-1.166)	0.0719014	2.423	Wald	linear
	K02342	-0.092	0.038	0.912 (95% CI, 0.847-0.983)	0.0721558	-2.42146	Wald	linear
putative acetyltransferase [EC:2.3.1.-]	K03829	0.083	0.034	1.086 (95% CI, 1.016-1.161)	0.0722598	2.42069	Wald	linear
	K09972	0.083	0.034	1.086 (95% CI, 1.016-1.161)	0.0722698	2.42039	Wald	linear
UDP-N-acetyl-D-mannosaminuronic acid dehydrogenase [EC:1.1.1.336]	K02472	0.083	0.034	1.086 (95% CI, 1.016-1.162)	0.0723261	2.41935	Wald	linear
	K03457	0.082	0.034	1.086 (95% CI, 1.016-1.161)	0.0723261	2.41932	Wald	linear
	K03929	0.085	0.035	1.089 (95% CI, 1.016-1.167)	0.0723261	2.41912	Wald	linear
	K08301	0.085	0.035	1.089 (95% CI, 1.016-1.166)	0.0723261	2.41911	Wald	linear
	K07217	0.083	0.034	1.086 (95% CI, 1.016-1.162)	0.0723273	2.41886	Wald	linear
	K03778	0.083	0.034	1.087 (95% CI, 1.016-1.162)	0.0726402	2.41704	Wald	linear
	K07222	0.082	0.034	1.086 (95% CI, 1.016-1.161)	0.0727015	2.41623	Wald	linear
uncharacterized protein	K09786	0.084	0.035	1.087 (95% CI, 1.016-1.163)	0.0727015	2.41624	Wald	linear
pyruvate dehydrogenase E1 component [EC:1.2.4.1]	K00163	0.083	0.035	1.087 (95% CI, 1.016-1.163)	0.07273	2.41584	Wald	linear
	K06048	0.083	0.035	1.087 (95% CI, 1.016-1.163)	0.073016	2.41417	Wald	linear
glutathione synthase [EC:6.3.2.3]	K01920	0.083	0.035	1.087 (95% CI, 1.016-1.163)	0.073145	2.41311	Wald	linear
competence protein ComQ	K02251	-0.09	0.037	0.914 (95% CI, 0.85-0.983)	0.073145	-2.41303	Wald	linear
dihydropyrimidine dehydrogenase (NAD+) subunit PreT [EC:1.3.1.1]	K17722	0.082	0.034	1.085 (95% CI, 1.015-1.16)	0.0731878	2.41257	Wald	linear
primary-amine oxidase [EC:1.4.3.21]	K00276	0.088	0.037	1.092 (95% CI, 1.017-1.173)	0.0734478	2.41103	Wald	linear
two-component system, sensor histidine kinase YcbA [EC:2.7.13.3]	K07717	-0.091	0.038	0.913 (95% CI, 0.847-0.983)	0.0736688	-2.40968	Wald	linear
	K00380	0.084	0.035	1.087 (95% CI, 1.016-1.164)	0.0736811	2.40914	Wald	linear
hydrogenase nickel incorporation protein HypA/HybF	K04651	0.088	0.036	1.092 (95% CI, 1.016-1.172)	0.0736811	2.40913	Wald	linear
23S rRNA (adenine1618-N6)-methyltransferase [EC:2.1.1.181]	K06970	0.087	0.036	1.091 (95% CI, 1.016-1.171)	0.0737924	2.40833	Wald	linear
4-hydroxybenzoyl-CoA thioesterase [EC:3.1.2.23]	K01075	0.087	0.036	1.091 (95% CI, 1.016-1.171)	0.0748869	2.4027	Wald	linear
fumarylpyruvate hydrolase [EC:3.7.1.20]	K16165	0.086	0.036	1.089 (95% CI, 1.016-1.168)	0.0756489	2.39875	Wald	linear
	K02398	0.085	0.035	1.088 (95% CI, 1.016-1.166)	0.0757338	2.39809	Wald	linear
	K00325	0.083	0.035	1.087 (95% CI, 1.015-1.164)	0.0760238	2.39644	Wald	linear
cyanate lyase [EC:4.2.1.104]	K01725	0.086	0.036	1.09 (95% CI, 1.016-1.169)	0.076268	2.39492	Wald	linear
	K02191	0.082	0.034	1.085 (95% CI, 1.015-1.161)	0.076268	2.39477	Wald	linear
putative transcriptional regulator	K07726	0.082	0.034	1.085 (95% CI, 1.015-1.161)	0.0765482	2.39318	Wald	linear
	K00046	0.084	0.035	1.087 (95% CI, 1.015-1.165)	0.0771823	2.38966	Wald	linear
	K00254	0.083	0.035	1.087 (95% CI, 1.015-1.164)	0.0771823	2.38982	Wald	linear
	K01584	0.087	0.036	1.091 (95% CI, 1.016-1.172)	0.0780147	2.38547	Wald	linear
	K00138	0.082	0.035	1.086 (95% CI, 1.015-1.162)	0.0781182	2.38473	Wald	linear
multidrug/hemolysin transport system ATP-binding protein	K11050	-0.091	0.038	0.913 (95% CI, 0.848-0.984)	0.0784829	-2.38238	Wald	linear
multidrug/hemolysin transport system permease protein	K11051	-0.091	0.038	0.913 (95% CI, 0.848-0.984)	0.0784829	-2.38238	Wald	linear
	K12512	-0.097	0.041	0.907 (95% CI, 0.838-0.983)	0.0784829	-2.38228	Wald	linear
two-component system, response regulator, stage 0 sporulation protein F	K02490	-0.089	0.037	0.915 (95% CI, 0.85-0.984)	0.0789562	-2.37981	Wald	linear
outer membrane protein, multidrug efflux system	K18139	0.086	0.036	1.09 (95% CI, 1.015-1.17)	0.0793582	2.37769	Wald	linear
	K00097	0.081	0.034	1.085 (95% CI, 1.014-1.16)	0.0797941	2.37543	Wald	linear
cytochrome b6-f complex iron-sulfur subunit [EC:7.1.1.6]	K02636	-0.088	0.037	0.916 (95% CI, 0.851-0.985)	0.0800681	-2.37391	Wald	linear
hydrogenase maturation protease [EC:3.4.23.-]	K03605	0.088	0.037	1.092 (95% CI, 1.015-1.173)	0.080119	2.37343	Wald	linear
rsbT co-antagonist protein RsbR	K17763	-0.088	0.037	0.915 (95% CI, 0.851-0.985)	0.080487	-2.37149	Wald	linear
	K05396	0.081	0.034	1.085 (95% CI, 1.014-1.16)	0.0806083	2.37069	Wald	linear
	K17876	-0.09	0.038	0.914 (95% CI, 0.848-0.985)	0.0811102	-2.3681	Wald	linear
CRISPR-associated protein Csa1	K19085	-0.089	0.037	0.915 (95% CI, 0.85-0.985)	0.0811102	-2.3679	Wald	linear
MFS transporter, putative metabolite:H+ symporter	K08369	0.085	0.036	1.089 (95% CI, 1.015-1.168)	0.0817033	2.36496	Wald	linear
	K03809	0.086	0.036	1.089 (95% CI, 1.015-1.169)	0.0819647	2.36353	Wald	linear
	K06911	0.082	0.035	1.086 (95% CI, 1.014-1.162)	0.081968	2.36302	Wald	linear
	K15231	-0.089	0.038	0.915 (95% CI, 0.85-0.985)	0.081968	-2.36307	Wald	linear
	K09909	0.081	0.034	1.084 (95% CI, 1.014-1.159)	0.0823534	2.36103	Wald	linear
	K04082	0.081	0.034	1.084 (95% CI, 1.014-1.159)	0.0823933	2.3604	Wald	linear
	K05939	0.082	0.035	1.085 (95% CI, 1.014-1.161)	0.0823933	2.36036	Wald	linear
secreted effector protein SseB	K15344	0.082	0.035	1.085 (95% CI, 1.014-1.161)	0.0826401	2.35901	Wald	linear
	K19267	0.081	0.034	1.084 (95% CI, 1.014-1.16)	0.0829319	2.35745	Wald	linear
ferredoxin hydrogenase small subunit [EC:1.12.7.2]	K00534	-0.091	0.039	0.913 (95% CI, 0.847-0.985)	0.0830995	-2.35646	Wald	linear
	K00560	0.083	0.035	1.087 (95% CI, 1.014-1.164)	0.0831071	2.35618	Wald	linear
periplasmic divalent cation tolerance protein	K03926	0.083	0.035	1.086 (95% CI, 1.014-1.163)	0.0832603	2.35525	Wald	linear
glycine betaine/proline transport system ATP-binding protein [EC:3.6.3.32]	K02000	0.081	0.035	1.085 (95% CI, 1.014-1.161)	0.0836335	2.35309	Wald	linear
	K06041	0.081	0.034	1.084 (95% CI, 1.014-1.16)	0.0836335	2.35309	Wald	linear
	K15461	0.079	0.034	1.083 (95% CI, 1.013-1.157)	0.0840115	2.35117	Wald	linear
	K00164	0.082	0.035	1.086 (95% CI, 1.014-1.163)	0.084061	2.3507	Wald	linear
	K01250	0.081	0.034	1.084 (95% CI, 1.013-1.16)	0.0843069	2.34937	Wald	linear
	K04029	0.081	0.034	1.084 (95% CI, 1.013-1.16)	0.0843801	2.3488	Wald	linear
	K14058	0.081	0.034	1.084 (95% CI, 1.013-1.16)	0.0844872	2.34809	Wald	linear
	K01087	0.083	0.036	1.087 (95% CI, 1.014-1.166)	0.0849996	2.3412	Wald	linear
sulfate transport system permease protein	K02046	0.081	0.035	1.084 (95% CI, 1.013-1.16)	0.0849996	2.34204	Wald	linear
thiamine transport system ATP-binding protein	K02062	0.08	0.034	1.083 (95% CI, 1.013-1.158)	0.0849996	2.34487	Wald	linear
competence protein ComX	K02253	-0.089	0.038	0.915 (95% CI, 0.849-0.986)	0.0849996	-2.34141	Wald	linear
LysR family transcriptional regulator, positive regulator for ilvC	K02521	0.08	0.034	1.083 (95% CI, 1.013-1.158)	0.0849996	2.3431	Wald	linear
uncharacterized protein	K05937	-0.089	0.038	0.915 (95% CI, 0.849-0.986)	0.0849996	-2.34141	Wald	linear
spore coat protein D	K06327	-0.089	0.038	0.915 (95% CI, 0.849-0.986)	0.0849996	-2.34141	Wald	linear
MFS transporter, AAHS family, cis,cis-muconate transporter	K08196	-0.089	0.038	0.915 (95% CI, 0.849-0.986)	0.0849996	-2.34141	Wald	linear
uncharacterized protein	K09766	-0.089	0.038	0.915 (95% CI, 0.849-0.985)	0.0849996	-2.34357	Wald	linear
uncharacterized protein	K09804	-0.087	0.037	0.916 (95% CI, 0.852-0.986)	0.0849996	-2.34289	Wald	linear
	K09963	-0.089	0.038	0.915 (95% CI, 0.849-0.986)	0.0849996	-2.34182	Wald	linear
	K09982	0.08	0.034	1.083 (95% CI, 1.013-1.159)	0.0849996	2.34299	Wald	linear
	K10559	0.08	0.034	1.083 (95% CI, 1.013-1.158)	0.0849996	2.34546	Wald	linear
L-cystine transport system substrate-binding protein	K16957	-0.089	0.038	0.915 (95% CI, 0.849-0.986)	0.0849996	-2.34141	Wald	linear
L-cystine transport system permease protein	K16958	-0.089	0.038	0.915 (95% CI, 0.849-0.986)	0.0849996	-2.34141	Wald	linear
L-cystine transport system permease protein	K16959	-0.089	0.038	0.915 (95% CI, 0.849-0.986)	0.0849996	-2.34141	Wald	linear
L-cystine transport system ATP-binding protein [EC:7.4.2.1]	K16960	-0.089	0.038	0.915 (95% CI, 0.849-0.986)	0.0849996	-2.34141	Wald	linear
4-hydroxyphenylacetate decarboxylase large subunit [EC:4.1.1.83]	K18427	-0.089	0.038	0.915 (95% CI, 0.849-0.986)	0.0849996	-2.34141	Wald	linear
4-hydroxyphenylacetate decarboxylase small subunit [EC:4.1.1.83]	K18428	-0.089	0.038	0.915 (95% CI, 0.849-0.986)	0.0849996	-2.34141	Wald	linear
hut operon positive regulatory protein	K09683	-0.087	0.037	0.916 (95% CI, 0.852-0.986)	0.0851795	-2.34016	Wald	linear
	K04087	0.082	0.035	1.085 (95% CI, 1.013-1.162)	0.08518	2.33992	Wald	linear
	K01414	0.081	0.035	1.084 (95% CI, 1.013-1.16)	0.0852446	2.33915	Wald	linear
	K16564	-0.087	0.037	0.916 (95% CI, 0.852-0.986)	0.0852446	-2.3392	Wald	linear
phospholipid/cholesterol/gamma-HCH transport system permease protein	K02066	0.083	0.035	1.086 (95% CI, 1.013-1.164)	0.0854156	2.33816	Wald	linear
PTS system, galactitol-specific IIB component [EC:2.7.1.200]	K02774	0.083	0.035	1.086 (95% CI, 1.013-1.164)	0.0856228	2.33701	Wald	linear
	K02510	0.081	0.035	1.085 (95% CI, 1.013-1.161)	0.0856707	2.33656	Wald	linear
	K00228	0.081	0.035	1.084 (95% CI, 1.013-1.161)	0.0864187	2.33307	Wald	linear
	K08218	0.081	0.035	1.085 (95% CI, 1.013-1.161)	0.0866164	2.33197	Wald	linear
light-independent protochlorophyllide reductase subunit B [EC:1.3.7.7]	K04039	-0.087	0.037	0.916 (95% CI, 0.852-0.986)	0.0868285	-2.33057	Wald	linear
3,8-divinyl chlorophyllide a/chlorophyllide a reductase subunit Z [EC:1.3.7.14 1.3.7.15]	K11335	-0.087	0.037	0.916 (95% CI, 0.852-0.986)	0.0868285	-2.33057	Wald	linear
	K03185	0.08	0.034	1.083 (95% CI, 1.013-1.159)	0.0872552	2.32849	Wald	linear
	K07284	-0.087	0.038	0.916 (95% CI, 0.851-0.986)	0.0872598	-2.32823	Wald	linear
two-component system, NarL family, competent response regulator ComA	K07691	-0.089	0.038	0.915 (95% CI, 0.849-0.986)	0.0872598	-2.32799	Wald	linear
	K02074	0.079	0.034	1.082 (95% CI, 1.013-1.157)	0.0873024	2.32737	Wald	linear
	K19505	-0.098	0.042	0.906 (95% CI, 0.834-0.985)	0.0873024	-2.32732	Wald	linear
regulatory protein RepA	K07505	-0.088	0.038	0.916 (95% CI, 0.851-0.986)	0.0874983	-2.32624	Wald	linear
outer membrane protein	K07275	0.08	0.034	1.083 (95% CI, 1.013-1.159)	0.0875789	2.32565	Wald	linear
	K07278	0.08	0.034	1.083 (95% CI, 1.013-1.159)	0.087814	2.3244	Wald	linear
	K03736	0.079	0.034	1.083 (95% CI, 1.013-1.158)	0.0878938	2.32375	Wald	linear
	K07685	0.082	0.035	1.086 (95% CI, 1.013-1.164)	0.0878938	2.32358	Wald	linear
enediyne polyketide synthase	K15314	-0.088	0.038	0.916 (95% CI, 0.851-0.986)	0.0887359	-2.31976	Wald	linear
aspartate carbamoyltransferase [EC:2.1.3.2]	K00608	-0.086	0.037	0.918 (95% CI, 0.853-0.987)	0.089395	-2.31673	Wald	linear
thymidine phosphorylase [EC:2.4.2.4]	K00758	0.079	0.034	1.083 (95% CI, 1.012-1.158)	0.0896186	2.31555	Wald	linear
3,8-divinyl chlorophyllide a/chlorophyllide a reductase subunit X [EC:1.3.7.14 1.3.7.15]	K11333	-0.087	0.037	0.917 (95% CI, 0.852-0.987)	0.0896223	-2.31529	Wald	linear
	K11751	0.079	0.034	1.082 (95% CI, 1.012-1.157)	0.0896946	2.31468	Wald	linear
uncharacterized zinc-type alcohol dehydrogenase-like protein [EC:1.-.-.-]	K13979	0.08	0.034	1.083 (95% CI, 1.012-1.158)	0.0896946	2.31451	Wald	linear
	K14261	0.08	0.035	1.083 (95% CI, 1.012-1.16)	0.0899383	2.31324	Wald	linear
ATP synthase protein I	K02116	0.08	0.035	1.084 (95% CI, 1.012-1.16)	0.090072	2.31229	Wald	linear
	K03608	0.081	0.035	1.085 (95% CI, 1.012-1.162)	0.090072	2.3122	Wald	linear
	K01066	0.079	0.034	1.083 (95% CI, 1.012-1.158)	0.0904829	2.31025	Wald	linear
	K01753	0.079	0.034	1.082 (95% CI, 1.012-1.158)	0.090691	2.30914	Wald	linear
	K15460	0.079	0.034	1.082 (95% CI, 1.012-1.156)	0.0908357	2.3083	Wald	linear
ATP-dependent HslUV protease, peptidase subunit HslV [EC:3.4.25.2]	K01419	0.081	0.035	1.085 (95% CI, 1.012-1.162)	0.0909796	2.30746	Wald	linear
	K00556	0.079	0.034	1.082 (95% CI, 1.012-1.158)	0.0915408	2.3049	Wald	linear
	K04038	-0.086	0.037	0.917 (95% CI, 0.853-0.987)	0.0918775	-2.30327	Wald	linear
ATP:ADP antiporter, AAA family	K03301	-0.088	0.038	0.915 (95% CI, 0.849-0.987)	0.091893	-2.30296	Wald	linear
	K07235	0.079	0.034	1.082 (95% CI, 1.012-1.157)	0.0920571	2.30205	Wald	linear
glutamate formiminotransferase / formiminotetrahydrofolate cyclodeaminase [EC:2.1.2.5 4.3.1.4]	K13990	-0.087	0.038	0.916 (95% CI, 0.851-0.987)	0.0923596	-2.30057	Wald	linear
	K06282	0.08	0.035	1.084 (95% CI, 1.012-1.161)	0.09301	2.29767	Wald	linear
ribonucleoside-diphosphate reductase beta chain [EC:1.17.4.1]	K00526	0.08	0.035	1.083 (95% CI, 1.012-1.159)	0.0932263	2.29655	Wald	linear
	K03186	0.081	0.035	1.084 (95% CI, 1.012-1.162)	0.0933182	2.29594	Wald	linear
	K08325	0.08	0.035	1.083 (95% CI, 1.012-1.159)	0.0935047	2.29494	Wald	linear
	K01935	0.079	0.034	1.082 (95% CI, 1.012-1.157)	0.093509	2.29468	Wald	linear
	K03630	0.079	0.034	1.082 (95% CI, 1.012-1.157)	0.0935464	2.29429	Wald	linear
	K03769	0.081	0.035	1.085 (95% CI, 1.012-1.163)	0.0936507	2.29363	Wald	linear
NADH-quinone oxidoreductase subunit E [EC:7.1.1.2]	K00334	0.081	0.035	1.085 (95% CI, 1.012-1.162)	0.0938849	2.29244	Wald	linear
lipoyl synthase [EC:2.8.1.8]	K03644	0.081	0.035	1.084 (95% CI, 1.012-1.162)	0.0941666	2.29082	Wald	linear
uncharacterized protein	K09133	-0.088	0.038	0.916 (95% CI, 0.85-0.987)	0.0941666	-2.29097	Wald	linear
ech hydrogenase subunit D	K14089	-0.088	0.039	0.915 (95% CI, 0.849-0.987)	0.0941946	-2.29047	Wald	linear
	K00156	0.079	0.034	1.082 (95% CI, 1.011-1.157)	0.0950065	2.28697	Wald	linear
	K00549	0.078	0.034	1.081 (95% CI, 1.011-1.157)	0.09525	2.28576	Wald	linear
	K03814	0.078	0.034	1.081 (95% CI, 1.011-1.157)	0.0958699	2.28305	Wald	linear
	K15598	0.084	0.037	1.087 (95% CI, 1.012-1.168)	0.0959457	2.28251	Wald	linear
two-component system, OmpR family, sensor histidine kinase ResE [EC:2.7.13.3]	K07651	-0.088	0.039	0.916 (95% CI, 0.849-0.988)	0.0959673	-2.28218	Wald	linear
formyltetrahydrofolate deformylase [EC:3.5.1.10]	K01433	0.08	0.035	1.083 (95% CI, 1.011-1.16)	0.0962698	2.28075	Wald	linear
two-component system, OmpR family, response regulator ResD	K07775	-0.086	0.038	0.918 (95% CI, 0.853-0.988)	0.0963237	-2.28029	Wald	linear
molybdopterin adenylyltransferase [EC:2.7.7.75]	K03638	0.078	0.034	1.082 (95% CI, 1.011-1.157)	0.0974255	2.27572	Wald	linear
succinoglycan biosynthesis protein ExoO [EC:2.4.-.-]	K16555	-0.084	0.037	0.919 (95% CI, 0.855-0.988)	0.0975091	-2.27515	Wald	linear
	K09010	-0.087	0.038	0.917 (95% CI, 0.851-0.988)	0.0976479	-2.27437	Wald	linear
penicillin-binding protein activator	K07337	0.079	0.035	1.082 (95% CI, 1.011-1.158)	0.0980401	2.2726	Wald	linear
	K02427	0.081	0.036	1.085 (95% CI, 1.011-1.163)	0.0983051	2.27098	Wald	linear
	K02477	0.08	0.035	1.083 (95% CI, 1.011-1.16)	0.0983051	2.27085	Wald	linear
	K06016	0.077	0.034	1.08 (95% CI, 1.011-1.154)	0.0983051	2.27096	Wald	linear
	K06188	0.08	0.035	1.083 (95% CI, 1.011-1.16)	0.0985238	2.26966	Wald	linear
5-hydroxyisourate hydrolase [EC:3.5.2.17]	K07127	0.081	0.036	1.085 (95% CI, 1.011-1.164)	0.0985238	2.26952	Wald	linear
	K02377	0.08	0.035	1.083 (95% CI, 1.011-1.161)	0.0986247	2.26865	Wald	linear
general L-amino acid transport system substrate-binding protein	K09969	0.079	0.035	1.082 (95% CI, 1.011-1.158)	0.0986247	2.26873	Wald	linear
	K03676	0.079	0.035	1.082 (95% CI, 1.011-1.159)	0.0986981	2.26813	Wald	linear
copper resistance protein D	K07245	0.078	0.034	1.081 (95% CI, 1.011-1.156)	0.0987656	2.26763	Wald	linear
	K00632	0.079	0.035	1.082 (95% CI, 1.011-1.159)	0.098908	2.26684	Wald	linear
Na+:H+ antiporter, NhaB family	K03314	0.082	0.036	1.085 (95% CI, 1.011-1.165)	0.0989113	2.26635	Wald	linear
two-component system, NarL family, sensor histidine kinase DegS [EC:2.7.13.3]	K07777	-0.087	0.038	0.917 (95% CI, 0.851-0.988)	0.0989113	-2.26642	Wald	linear
	K01198	0.078	0.035	1.081 (95% CI, 1.011-1.157)	0.0989427	2.26599	Wald	linear
	K02598	0.077	0.034	1.08 (95% CI, 1.01-1.155)	0.099225	2.26466	Wald	linear
p-cumate 2,3-dioxygenase subunit alpha [EC:1.14.12.25]	K10619	-0.087	0.039	0.917 (95% CI, 0.85-0.988)	0.0993337	-2.26258	Wald	linear
cation-transporting P-type ATPase F [EC:3.6.3.-]	K12953	-0.087	0.039	0.917 (95% CI, 0.85-0.988)	0.0993337	-2.26258	Wald	linear
dTDP-4-dehydro-2,3,6-trideoxy-D-glucose 4-aminotransferase [EC:2.6.1.110]	K13329	-0.087	0.039	0.917 (95% CI, 0.85-0.988)	0.0993337	-2.26258	Wald	linear
2-aminophenol/2-amino-5-chlorophenol 1,6-dioxygenase subunit alpha	K15058	-0.087	0.039	0.917 (95% CI, 0.85-0.988)	0.0993337	-2.26258	Wald	linear
6-methylsalicylic acid synthase [EC:2.3.1.165]	K15320	-0.087	0.039	0.917 (95% CI, 0.85-0.988)	0.0993337	-2.26258	Wald	linear
p-cumate 2,3-dioxygenase subunit beta [EC:1.14.12.25]	K16303	-0.087	0.039	0.917 (95% CI, 0.85-0.988)	0.0993337	-2.26258	Wald	linear
2-hydroxy-7-methoxy-5-methyl-1-naphthoate---CoA ligase [EC:6.2.1.43]	K20423	-0.087	0.039	0.917 (95% CI, 0.85-0.988)	0.0993337	-2.26258	Wald	linear
	K01494	0.081	0.036	1.084 (95% CI, 1.011-1.163)	0.0997252	2.26084	Wald	linear
anthranilate synthase [EC:4.1.3.27]	K13503	-0.086	0.038	0.918 (95% CI, 0.851-0.989)	0.0997414	-2.2603	Wald	linear
	K15736	0.083	0.037	1.086 (95% CI, 1.011-1.167)	0.0997414	2.26039	Wald	linear
uncharacterized protein	K07054	0.079	0.035	1.082 (95% CI, 1.011-1.158)	0.099771	2.25995	Wald	linear
	K03615	0.079	0.035	1.082 (95% CI, 1.01-1.159)	0.100656	2.25632	Wald	linear
carboxy-terminal domain RNA polymerase II polypeptide A small phosphatase [EC:3.1.3.16]	K15731	-0.084	0.037	0.919 (95% CI, 0.854-0.989)	0.100736	-2.25578	Wald	linear
	K01685	0.078	0.034	1.081 (95% CI, 1.01-1.156)	0.100969	2.25466	Wald	linear
flagellar basal-body rod protein FlgB	K02387	0.08	0.035	1.083 (95% CI, 1.01-1.161)	0.101437	2.25264	Wald	linear
	K02380	0.078	0.035	1.081 (95% CI, 1.01-1.158)	0.101698	2.25094	Wald	linear
arginine decarboxylase [EC:4.1.1.19]	K02626	-0.087	0.039	0.916 (95% CI, 0.849-0.989)	0.101698	-2.25112	Wald	linear
CRISPR-associated protein Cas5h	K19116	-0.086	0.038	0.918 (95% CI, 0.851-0.989)	0.101698	-2.25119	Wald	linear
	K06181	0.078	0.035	1.081 (95% CI, 1.01-1.158)	0.102216	2.24869	Wald	linear
	K09702	0.077	0.034	1.08 (95% CI, 1.01-1.155)	0.102216	2.24782	Wald	linear
	K12978	-0.094	0.042	0.911 (95% CI, 0.839-0.988)	0.102216	-2.24757	Wald	linear
	K13713	-0.094	0.042	0.911 (95% CI, 0.839-0.988)	0.102216	-2.24757	Wald	linear
	K13941	-0.094	0.042	0.911 (95% CI, 0.839-0.988)	0.102216	-2.24757	Wald	linear
	K19561	-0.094	0.042	0.911 (95% CI, 0.839-0.988)	0.102216	-2.24757	Wald	linear
UDP-2-acetamido-2-deoxy-ribo-hexuluronate aminotransferase [EC:2.6.1.98]	K13017	-0.084	0.037	0.92 (95% CI, 0.855-0.989)	0.102254	-2.2472	Wald	linear
	K02800	0.077	0.034	1.08 (95% CI, 1.01-1.155)	0.102264	2.24692	Wald	linear
	K00956	0.078	0.035	1.081 (95% CI, 1.01-1.157)	0.103101	2.24337	Wald	linear
	K02535	0.079	0.035	1.082 (95% CI, 1.01-1.159)	0.103101	2.24331	Wald	linear
	K01438	0.08	0.036	1.083 (95% CI, 1.01-1.161)	0.103148	2.24266	Wald	linear
	K07117	-0.083	0.037	0.92 (95% CI, 0.855-0.99)	0.103148	-2.24287	Wald	linear
	K02072	0.077	0.035	1.081 (95% CI, 1.01-1.156)	0.103216	2.24217	Wald	linear
4-cresol dehydrogenase (hydroxylating) flavoprotein subunit [EC:1.17.9.1]	K05797	-0.084	0.038	0.919 (95% CI, 0.854-0.989)	0.103441	-2.24087	Wald	linear
dipeptide transport system permease protein	K12369	0.077	0.034	1.08 (95% CI, 1.01-1.156)	0.103441	2.24086	Wald	linear
	K05798	0.068	0.03	1.07 (95% CI, 1.009-1.136)	0.103516	2.24034	Wald	linear
	K05367	0.078	0.035	1.081 (95% CI, 1.01-1.157)	0.104155	2.2375	Wald	linear
putative ABC transport system permease protein	K11636	-0.085	0.038	0.919 (95% CI, 0.853-0.99)	0.104155	-2.2376	Wald	linear
	K02073	0.078	0.035	1.081 (95% CI, 1.01-1.157)	0.104245	2.23669	Wald	linear
	K16264	0.078	0.035	1.081 (95% CI, 1.01-1.157)	0.104245	2.2368	Wald	linear
2-polyprenyl-6-hydroxyphenyl methylase / 3-demethylubiquinone-9 3-methyltransferase [EC:2.1.1.222 2.1.1.64]	K00568	0.077	0.035	1.08 (95% CI, 1.01-1.156)	0.104319	2.23604	Wald	linear
	K01223	0.078	0.035	1.081 (95% CI, 1.01-1.157)	0.104319	2.23595	Wald	linear
	K19271	0.076	0.034	1.079 (95% CI, 1.009-1.154)	0.104445	2.23525	Wald	linear
	K06044	0.078	0.035	1.081 (95% CI, 1.01-1.157)	0.104571	2.23455	Wald	linear
3'(2'), 5'-bisphosphate nucleotidase [EC:3.1.3.7]	K01082	0.078	0.035	1.081 (95% CI, 1.009-1.157)	0.105373	2.23135	Wald	linear
UPF0176 protein	K07146	0.078	0.035	1.081 (95% CI, 1.009-1.157)	0.105588	2.23033	Wald	linear
MerR family transcriptional regulator, redox-sensitive transcriptional activator SoxR	K13639	0.078	0.035	1.081 (95% CI, 1.009-1.157)	0.106174	2.22795	Wald	linear
flagellar FliL protein	K02415	0.079	0.035	1.082 (95% CI, 1.009-1.16)	0.106328	2.22715	Wald	linear
cold shock protein (beta-ribbon, CspA family)	K03704	0.08	0.036	1.083 (95% CI, 1.01-1.161)	0.106671	2.22567	Wald	linear
peptidyl-prolyl cis-trans isomerase A (cyclophilin A) [EC:5.2.1.8]	K03767	0.078	0.035	1.081 (95% CI, 1.009-1.158)	0.1069	2.2246	Wald	linear
	K04034	-0.082	0.037	0.921 (95% CI, 0.856-0.99)	0.107113	-2.22359	Wald	linear
cell division protein ZapE	K06916	0.077	0.035	1.08 (95% CI, 1.009-1.156)	0.107373	2.22242	Wald	linear
6-phospho-beta-glucosidase [EC:3.2.1.86]	K01222	0.076	0.034	1.079 (95% CI, 1.009-1.154)	0.108062	2.21946	Wald	linear
	K01786	0.077	0.035	1.08 (95% CI, 1.009-1.156)	0.108062	2.21962	Wald	linear
	K11179	0.081	0.036	1.084 (95% CI, 1.009-1.165)	0.10886	2.21636	Wald	linear
aspartoacylase [EC:3.5.1.15]	K01437	-0.084	0.038	0.92 (95% CI, 0.854-0.99)	0.109569	-2.21359	Wald	linear
ech hydrogenase subunit F	K14091	-0.086	0.039	0.918 (95% CI, 0.851-0.99)	0.109724	-2.21281	Wald	linear
tetrahydromethanopterin S-methyltransferase subunit H [EC:2.1.1.86]	K00584	-0.083	0.038	0.92 (95% CI, 0.855-0.991)	0.109815	-2.21225	Wald	linear
	K00658	0.078	0.035	1.081 (95% CI, 1.009-1.158)	0.110068	2.21112	Wald	linear
two-component system, cell cycle response regulator DivK	K11443	-0.084	0.038	0.919 (95% CI, 0.853-0.991)	0.111353	-2.20635	Wald	linear
	K16092	0.077	0.035	1.08 (95% CI, 1.009-1.156)	0.112158	2.20304	Wald	linear
methylglyoxal reductase [EC:1.1.1.-]	K18471	0.075	0.034	1.078 (95% CI, 1.008-1.152)	0.112158	2.2029	Wald	linear
toxin YoeB [EC:3.1.-.-]	K19158	-0.084	0.038	0.92 (95% CI, 0.854-0.991)	0.112158	-2.20283	Wald	linear
FMN reductase [EC:1.5.1.38]	K00299	0.077	0.035	1.08 (95% CI, 1.009-1.157)	0.112291	2.20214	Wald	linear
peptidyl-dipeptidase A [EC:3.4.15.1]	K01283	-0.083	0.038	0.921 (95% CI, 0.855-0.991)	0.112346	-2.20171	Wald	linear
uncharacterized protein	K07140	0.077	0.035	1.08 (95% CI, 1.008-1.156)	0.112384	2.20134	Wald	linear
DNA adenine methylase [EC:2.1.1.72]	K06223	0.079	0.036	1.082 (95% CI, 1.009-1.161)	0.112454	2.20087	Wald	linear
uncharacterized protein	K09805	-0.084	0.038	0.919 (95% CI, 0.853-0.991)	0.112487	-2.20052	Wald	linear
	K00852	0.078	0.035	1.081 (95% CI, 1.009-1.159)	0.11283	2.19909	Wald	linear
uncharacterized protein	K09791	0.076	0.035	1.079 (95% CI, 1.008-1.155)	0.112832	2.19885	Wald	linear
thiamine transport system substrate-binding protein	K02064	0.075	0.034	1.078 (95% CI, 1.008-1.153)	0.113315	2.19694	Wald	linear
	K07268	-0.088	0.04	0.916 (95% CI, 0.847-0.991)	0.113672	-2.19547	Wald	linear
fatty-acid peroxygenase [EC:1.11.2.4]	K15629	-0.084	0.038	0.919 (95% CI, 0.852-0.991)	0.113751	-2.19497	Wald	linear
2-aminomuconate deaminase [EC:3.5.99.5]	K15067	-0.083	0.038	0.92 (95% CI, 0.855-0.991)	0.113861	-2.19436	Wald	linear
succinoglycan biosynthesis protein ExoV	K16563	-0.082	0.037	0.922 (95% CI, 0.857-0.991)	0.113942	-2.19384	Wald	linear
	K00338	0.077	0.035	1.08 (95% CI, 1.008-1.157)	0.114028	2.1933	Wald	linear
sulfate transport system permease protein	K02047	0.075	0.034	1.078 (95% CI, 1.008-1.154)	0.114028	2.19294	Wald	linear
uncharacterized protein	K09715	-0.084	0.038	0.92 (95% CI, 0.853-0.991)	0.114028	-2.19285	Wald	linear
	K07258	0.079	0.036	1.082 (95% CI, 1.008-1.161)	0.114053	2.19253	Wald	linear
	K02301	0.077	0.035	1.08 (95% CI, 1.008-1.157)	0.114106	2.19211	Wald	linear
	K01205	-0.082	0.038	0.921 (95% CI, 0.856-0.991)	0.114323	-2.19114	Wald	linear
D-amino-acid dehydrogenase [EC:1.4.5.1]	K00285	0.076	0.035	1.079 (95% CI, 1.008-1.156)	0.114751	2.1892	Wald	linear
RNA polymerase sigma factor for flagellar operon FliA	K02405	0.078	0.036	1.081 (95% CI, 1.008-1.159)	0.114751	2.1893	Wald	linear
uncharacterized protein	K09991	-0.081	0.037	0.922 (95% CI, 0.857-0.992)	0.114788	-2.18884	Wald	linear
	K01759	0.078	0.036	1.082 (95% CI, 1.008-1.16)	0.114952	2.18805	Wald	linear
	K05847	0.078	0.036	1.081 (95% CI, 1.008-1.16)	0.115335	2.18651	Wald	linear
	K16012	0.076	0.035	1.079 (95% CI, 1.008-1.155)	0.11552	2.18564	Wald	linear
sulfate transport system substrate-binding protein	K02048	0.075	0.034	1.078 (95% CI, 1.008-1.153)	0.115548	2.18485	Wald	linear
biopolymer transport protein TolQ	K03562	0.077	0.035	1.08 (95% CI, 1.008-1.157)	0.115548	2.18521	Wald	linear
acetaldehyde dehydrogenase [EC:1.2.1.10]	K04073	0.079	0.036	1.082 (95% CI, 1.008-1.161)	0.115548	2.185	Wald	linear
	K20616	-0.084	0.038	0.92 (95% CI, 0.853-0.991)	0.115897	-2.18343	Wald	linear
	K01686	0.075	0.034	1.078 (95% CI, 1.008-1.153)	0.116189	2.18221	Wald	linear
uncharacterized protein	K06903	0.075	0.035	1.078 (95% CI, 1.008-1.154)	0.117036	2.17888	Wald	linear
	K16305	-0.09	0.041	0.914 (95% CI, 0.843-0.991)	0.117036	-2.17905	Wald	linear
long-chain fatty acid transport protein	K06076	0.077	0.035	1.08 (95% CI, 1.008-1.158)	0.11756	2.17688	Wald	linear
	K08298	0.08	0.037	1.083 (95% CI, 1.008-1.164)	0.117577	2.17659	Wald	linear
	K00029	0.076	0.035	1.079 (95% CI, 1.008-1.156)	0.11789	2.17508	Wald	linear
transcription termination factor Rho	K03628	0.078	0.036	1.081 (95% CI, 1.008-1.16)	0.11789	2.17528	Wald	linear
	K19509	-0.083	0.038	0.92 (95% CI, 0.854-0.992)	0.118429	-2.17304	Wald	linear
	K14090	-0.082	0.038	0.921 (95% CI, 0.856-0.992)	0.118683	-2.17196	Wald	linear
elongation factor P	K02356	0.077	0.036	1.08 (95% CI, 1.008-1.158)	0.118988	2.17058	Wald	linear
GntR family transcriptional regulator, trehalose operon transcriptional repressor	K03486	-0.082	0.038	0.921 (95% CI, 0.855-0.992)	0.118988	-2.17048	Wald	linear
	K02437	0.079	0.036	1.082 (95% CI, 1.008-1.162)	0.119198	2.16933	Wald	linear
phenylacetic acid degradation protein	K02617	0.078	0.036	1.081 (95% CI, 1.008-1.16)	0.119198	2.16942	Wald	linear
	K07237	0.074	0.034	1.077 (95% CI, 1.007-1.152)	0.119372	2.16852	Wald	linear
cystathionine gamma-synthase [EC:2.5.1.48]	K01739	0.076	0.035	1.079 (95% CI, 1.007-1.156)	0.119591	2.16756	Wald	linear
TolB protein	K03641	0.077	0.035	1.08 (95% CI, 1.007-1.157)	0.11971	2.16693	Wald	linear
	K08776	-0.081	0.037	0.923 (95% CI, 0.858-0.992)	0.120712	-2.1634	Wald	linear
	K01548	0.075	0.035	1.078 (95% CI, 1.007-1.155)	0.120835	2.16276	Wald	linear
	K00208	0.076	0.035	1.079 (95% CI, 1.007-1.156)	0.120917	2.16226	Wald	linear
	K01809	0.076	0.035	1.079 (95% CI, 1.007-1.156)	0.12108	2.16092	Wald	linear
	K02558	0.075	0.035	1.078 (95% CI, 1.007-1.154)	0.12108	2.16105	Wald	linear
PTS system, fructose-specific IIA component [EC:2.7.1.202]	K02768	0.075	0.035	1.078 (95% CI, 1.007-1.154)	0.12108	2.16084	Wald	linear
	K07679	0.071	0.033	1.074 (95% CI, 1.007-1.145)	0.12108	2.1608	Wald	linear
	K01894	0.075	0.035	1.078 (95% CI, 1.007-1.153)	0.121197	2.15957	Wald	linear
	K02575	0.079	0.036	1.082 (95% CI, 1.007-1.162)	0.121197	2.15933	Wald	linear
uncharacterized protein	K07022	-0.082	0.038	0.922 (95% CI, 0.856-0.992)	0.121197	-2.15927	Wald	linear
2-succinyl-6-hydroxy-2,4-cyclohexadiene-1-carboxylate synthase [EC:4.2.99.20]	K08680	0.074	0.034	1.077 (95% CI, 1.007-1.152)	0.121197	2.15928	Wald	linear
uncharacterized protein	K09163	-0.081	0.038	0.922 (95% CI, 0.856-0.993)	0.121197	-2.15941	Wald	linear
phospholipid transport system substrate-binding protein	K07323	0.075	0.035	1.078 (95% CI, 1.007-1.154)	0.121288	2.15874	Wald	linear
	K01042	0.075	0.035	1.078 (95% CI, 1.007-1.154)	0.12159	2.15752	Wald	linear
phosphoenolpyruvate phosphomutase [EC:5.4.2.9]	K01841	-0.083	0.038	0.921 (95% CI, 0.854-0.992)	0.12171	-2.15681	Wald	linear
PTS system, mannose-specific IIC component	K02795	0.076	0.035	1.079 (95% CI, 1.007-1.157)	0.12171	2.15667	Wald	linear
	K00281	0.075	0.035	1.078 (95% CI, 1.007-1.153)	0.121859	2.15595	Wald	linear
peptidyl-prolyl cis-trans isomerase SurA [EC:5.2.1.8]	K03771	0.076	0.035	1.079 (95% CI, 1.007-1.156)	0.122399	2.15396	Wald	linear
	K02052	0.075	0.035	1.078 (95% CI, 1.007-1.154)	0.122946	2.15195	Wald	linear
	K01053	0.075	0.035	1.078 (95% CI, 1.007-1.155)	0.123109	2.1512	Wald	linear
alkanesulfonate monooxygenase [EC:1.14.14.5]	K04091	0.078	0.036	1.081 (95% CI, 1.007-1.161)	0.123158	2.15035	Wald	linear
PKHD-type hydroxylase [EC:1.14.11.-]	K07336	0.077	0.036	1.08 (95% CI, 1.007-1.158)	0.123158	2.15047	Wald	linear
	K12251	0.075	0.035	1.078 (95% CI, 1.007-1.154)	0.123158	2.1508	Wald	linear
uncharacterized protein	K07074	0.074	0.035	1.077 (95% CI, 1.007-1.153)	0.123456	2.14916	Wald	linear
phospholipase/carboxylesterase	K06999	0.076	0.036	1.079 (95% CI, 1.007-1.157)	0.123655	2.14829	Wald	linear
cytochrome c-type protein NapB	K02568	0.076	0.035	1.079 (95% CI, 1.007-1.157)	0.12366	2.14804	Wald	linear
	K04754	0.075	0.035	1.078 (95% CI, 1.007-1.154)	0.123832	2.14726	Wald	linear
	K03585	0.076	0.035	1.079 (95% CI, 1.007-1.156)	0.123974	2.14657	Wald	linear
	K04643	0.071	0.033	1.074 (95% CI, 1.006-1.146)	0.124848	2.14354	Wald	linear
squalene-hopene/tetraprenyl-beta-curcumene cyclase [EC:5.4.99.17 4.2.1.129]	K06045	-0.079	0.037	0.924 (95% CI, 0.859-0.993)	0.12544	-2.14141	Wald	linear
	K00748	0.075	0.035	1.078 (95% CI, 1.006-1.155)	0.125444	2.14108	Wald	linear
CyaY protein	K06202	0.073	0.034	1.076 (95% CI, 1.006-1.151)	0.125444	2.14094	Wald	linear
trimethylamine-N-oxide reductase (cytochrome c), cytochrome c-type subunit TorY	K07821	-0.083	0.039	0.921 (95% CI, 0.854-0.993)	0.125787	-2.13962	Wald	linear
5-carboxymethyl-2-hydroxymuconate isomerase [EC:5.3.3.10]	K01826	0.077	0.036	1.08 (95% CI, 1.006-1.159)	0.125806	2.13933	Wald	linear
	K01305	0.078	0.036	1.081 (95% CI, 1.007-1.161)	0.126283	2.13759	Wald	linear
	K15599	0.08	0.037	1.083 (95% CI, 1.007-1.165)	0.126346	2.13716	Wald	linear
PTS system, mannose-specific IID component	K02796	0.076	0.035	1.078 (95% CI, 1.006-1.156)	0.126884	2.13523	Wald	linear
	K00847	0.073	0.034	1.076 (95% CI, 1.006-1.151)	0.127251	2.13384	Wald	linear
	K06868	-0.081	0.038	0.922 (95% CI, 0.856-0.993)	0.127577	-2.13259	Wald	linear
	K19073	-0.081	0.038	0.923 (95% CI, 0.857-0.994)	0.127623	-2.13221	Wald	linear
serine/threonine-protein kinase RsbT [EC:2.7.11.1]	K17752	-0.08	0.038	0.923 (95% CI, 0.857-0.994)	0.128974	-2.12775	Wald	linear
	K07115	0.074	0.035	1.077 (95% CI, 1.006-1.153)	0.129036	2.12733	Wald	linear
para-aminobenzoate synthetase / 4-amino-4-deoxychorismate lyase [EC:2.6.1.85 4.1.3.38]	K03342	-0.08	0.037	0.924 (95% CI, 0.858-0.994)	0.129223	-2.12652	Wald	linear
benzaldehyde dehydrogenase (NAD) [EC:1.2.1.28]	K00141	-0.079	0.037	0.924 (95% CI, 0.86-0.994)	0.129521	-2.12513	Wald	linear
	K01468	0.075	0.035	1.078 (95% CI, 1.006-1.155)	0.129521	2.12517	Wald	linear
8-amino-7-oxononanoate synthase [EC:2.3.1.47]	K00652	0.074	0.035	1.077 (95% CI, 1.006-1.153)	0.129537	2.12486	Wald	linear
L-ribulose-5-phosphate 4-epimerase [EC:5.1.3.4]	K03077	0.073	0.034	1.076 (95% CI, 1.006-1.15)	0.129587	2.12425	Wald	linear
	K04653	0.078	0.037	1.081 (95% CI, 1.006-1.162)	0.129587	2.12438	Wald	linear
	K11720	0.075	0.035	1.077 (95% CI, 1.006-1.154)	0.130024	2.12266	Wald	linear
membrane-bound lytic murein transglycosylase B [EC:4.2.2.-]	K08305	0.077	0.036	1.08 (95% CI, 1.006-1.16)	0.130072	2.12229	Wald	linear
	K01415	-0.078	0.037	0.925 (95% CI, 0.86-0.994)	0.130185	-2.12171	Wald	linear
	K00275	0.074	0.035	1.077 (95% CI, 1.006-1.154)	0.130788	2.11962	Wald	linear
succinoglycan biosynthesis protein ExoM [EC:2.4.-.-]	K16556	-0.079	0.037	0.924 (95% CI, 0.86-0.994)	0.130848	-2.11875	Wald	linear
succinoglycan biosynthesis protein ExoA [EC:2.4.-.-]	K16557	-0.079	0.037	0.924 (95% CI, 0.86-0.994)	0.130848	-2.11875	Wald	linear
ubiquinone biosynthesis protein COQ4	K18586	-0.078	0.037	0.925 (95% CI, 0.86-0.994)	0.130848	-2.11883	Wald	linear
	K00330	0.075	0.036	1.078 (95% CI, 1.006-1.156)	0.131805	2.11512	Wald	linear
	K00823	0.074	0.035	1.077 (95% CI, 1.005-1.153)	0.131805	2.11531	Wald	linear
cystathionine beta-synthase [EC:4.2.1.22]	K01697	0.074	0.035	1.077 (95% CI, 1.005-1.153)	0.131805	2.11551	Wald	linear
	K06929	0.074	0.035	1.077 (95% CI, 1.005-1.154)	0.132196	2.1137	Wald	linear
	K00786	-0.08	0.038	0.923 (95% CI, 0.857-0.994)	0.132264	-2.11275	Wald	linear
	K06894	0.075	0.035	1.077 (95% CI, 1.005-1.155)	0.132264	2.11236	Wald	linear
	K07257	-0.079	0.038	0.924 (95% CI, 0.858-0.994)	0.132264	-2.11245	Wald	linear
	K07404	0.077	0.037	1.081 (95% CI, 1.006-1.161)	0.132264	2.11289	Wald	linear
aminopeptidase S [EC:3.4.11.24]	K19702	-0.078	0.037	0.925 (95% CI, 0.86-0.994)	0.132264	-2.11309	Wald	linear
	K15524	-0.079	0.037	0.924 (95% CI, 0.859-0.994)	0.132804	-2.11048	Wald	linear
glucoamylase [EC:3.2.1.3]	K01178	-0.079	0.038	0.924 (95% CI, 0.858-0.994)	0.132869	-2.11006	Wald	linear
	K08296	0.074	0.035	1.077 (95% CI, 1.005-1.154)	0.132869	2.10983	Wald	linear
	K01788	0.073	0.035	1.076 (95% CI, 1.005-1.151)	0.13293	2.10937	Wald	linear
4-hydroxybutyrate CoA-transferase [EC:2.8.3.-]	K18122	-0.08	0.038	0.923 (95% CI, 0.857-0.994)	0.13293	-2.10899	Wald	linear
PTS system, maltose-specific IIC component	K20108	-0.08	0.038	0.923 (95% CI, 0.857-0.994)	0.13293	-2.10897	Wald	linear
	K00965	0.073	0.035	1.076 (95% CI, 1.005-1.152)	0.133063	2.10833	Wald	linear
	K03782	0.073	0.035	1.076 (95% CI, 1.005-1.152)	0.133079	2.10806	Wald	linear
aromatase	K14670	-0.078	0.037	0.925 (95% CI, 0.859-0.995)	0.13391	-2.10531	Wald	linear
phage terminase small subunit	K07474	-0.08	0.038	0.923 (95% CI, 0.857-0.995)	0.13434	-2.10378	Wald	linear
indole-3-glycerol phosphate synthase / phosphoribosylanthranilate isomerase [EC:4.1.1.48 5.3.1.24]	K13498	0.072	0.034	1.075 (95% CI, 1.005-1.15)	0.134342	2.10355	Wald	linear
large subunit ribosomal protein L36	K02919	0.079	0.038	1.082 (95% CI, 1.005-1.165)	0.134689	2.10228	Wald	linear
uncharacterized protein	K09770	-0.08	0.038	0.923 (95% CI, 0.856-0.995)	0.134837	-2.10161	Wald	linear
3-hydroxyacyl-CoA dehydrogenase / enoyl-CoA hydratase / 3-hydroxybutyryl-CoA epimerase [EC:1.1.1.35 4.2.1.17 5.1.2.3]	K01782	0.073	0.035	1.075 (95% CI, 1.005-1.151)	0.135932	2.09809	Wald	linear
	K00456	-0.079	0.038	0.924 (95% CI, 0.858-0.995)	0.13613	-2.09728	Wald	linear
hexokinase [EC:2.7.1.1]	K00844	-0.079	0.037	0.924 (95% CI, 0.859-0.995)	0.136293	-2.09656	Wald	linear
membrane protein	K07058	0.074	0.035	1.077 (95% CI, 1.005-1.153)	0.136619	2.09491	Wald	linear
transposase	K07486	-0.076	0.036	0.927 (95% CI, 0.864-0.995)	0.136619	-2.09496	Wald	linear
	K19200	-0.079	0.038	0.924 (95% CI, 0.858-0.995)	0.136619	-2.09529	Wald	linear
	K19003	-0.082	0.039	0.921 (95% CI, 0.853-0.995)	0.136649	-2.0946	Wald	linear
oligopeptidase B [EC:3.4.21.83]	K01354	0.073	0.035	1.075 (95% CI, 1.005-1.151)	0.136794	2.09394	Wald	linear
alkylresorcinol/alkylpyrone synthase	K16167	-0.079	0.038	0.924 (95% CI, 0.859-0.995)	0.136806	-2.09368	Wald	linear
	K03474	0.074	0.035	1.077 (95% CI, 1.005-1.154)	0.136898	2.09318	Wald	linear
	K01744	0.073	0.035	1.076 (95% CI, 1.005-1.152)	0.13699	2.09268	Wald	linear
	K03415	0.072	0.035	1.075 (95% CI, 1.005-1.151)	0.137537	2.09083	Wald	linear
	K01684	0.073	0.035	1.076 (95% CI, 1.004-1.152)	0.138447	2.08792	Wald	linear
para-aminobenzoate synthetase component II [EC:2.6.1.85]	K01664	0.071	0.034	1.074 (95% CI, 1.004-1.149)	0.138879	2.08616	Wald	linear
	K08344	0.071	0.034	1.074 (95% CI, 1.004-1.148)	0.138879	2.08597	Wald	linear
	K17723	0.072	0.034	1.075 (95% CI, 1.004-1.15)	0.138879	2.0864	Wald	linear
	K06177	0.072	0.035	1.075 (95% CI, 1.004-1.15)	0.139084	2.08514	Wald	linear
	K08167	0.073	0.035	1.075 (95% CI, 1.004-1.151)	0.139158	2.0847	Wald	linear
	K05982	0.075	0.036	1.078 (95% CI, 1.004-1.156)	0.139428	2.08368	Wald	linear
	K01028	0.073	0.035	1.075 (95% CI, 1.004-1.152)	0.139664	2.08277	Wald	linear
	K01834	0.073	0.035	1.076 (95% CI, 1.004-1.152)	0.139951	2.08148	Wald	linear
uncharacterized protein	K09726	-0.078	0.037	0.925 (95% CI, 0.86-0.995)	0.139951	-2.08148	Wald	linear
	K01624	0.073	0.035	1.076 (95% CI, 1.004-1.152)	0.139972	2.08119	Wald	linear
	K00684	0.073	0.035	1.076 (95% CI, 1.004-1.152)	0.139973	2.08096	Wald	linear
	K06601	-0.078	0.037	0.925 (95% CI, 0.86-0.996)	0.140198	-2.07986	Wald	linear
	K06901	0.073	0.035	1.076 (95% CI, 1.004-1.153)	0.140198	2.08	Wald	linear
	K07713	0.075	0.036	1.078 (95% CI, 1.004-1.156)	0.140286	2.07938	Wald	linear
	K02527	0.073	0.035	1.076 (95% CI, 1.004-1.153)	0.140456	2.07853	Wald	linear
	K03478	0.072	0.035	1.075 (95% CI, 1.004-1.15)	0.140456	2.07843	Wald	linear
	K16928	-0.08	0.038	0.923 (95% CI, 0.857-0.995)	0.140486	-2.07812	Wald	linear
phenylacetaldehyde dehydrogenase [EC:1.2.1.39]	K00146	0.074	0.036	1.077 (95% CI, 1.004-1.156)	0.14061	2.07687	Wald	linear
cyclopropane-fatty-acyl-phospholipid synthase [EC:2.1.1.79]	K00574	0.072	0.035	1.075 (95% CI, 1.004-1.15)	0.14061	2.0774	Wald	linear
	K02622	0.072	0.035	1.075 (95% CI, 1.004-1.151)	0.14061	2.07686	Wald	linear
	K07443	0.076	0.036	1.079 (95% CI, 1.004-1.159)	0.14061	2.07692	Wald	linear
histidine ammonia-lyase [EC:4.3.1.3]	K01745	0.073	0.035	1.075 (95% CI, 1.004-1.151)	0.141447	2.0742	Wald	linear
glutathione S-transferase [EC:2.5.1.18]	K00799	0.073	0.035	1.076 (95% CI, 1.004-1.153)	0.141999	2.07216	Wald	linear
sulfonate transport system ATP-binding protein [EC:3.6.3.-]	K15555	0.075	0.036	1.077 (95% CI, 1.004-1.156)	0.141999	2.07218	Wald	linear
	K05793	0.073	0.035	1.075 (95% CI, 1.004-1.152)	0.142246	2.07122	Wald	linear
	K09744	-0.078	0.038	0.925 (95% CI, 0.859-0.996)	0.142423	-2.07049	Wald	linear
	K01659	0.076	0.037	1.078 (95% CI, 1.004-1.158)	0.142702	2.06924	Wald	linear
	K08307	0.072	0.035	1.075 (95% CI, 1.004-1.15)	0.142702	2.06944	Wald	linear
	K00873	0.073	0.035	1.076 (95% CI, 1.004-1.153)	0.142816	2.06868	Wald	linear
	K02011	0.071	0.035	1.074 (95% CI, 1.004-1.149)	0.142957	2.06783	Wald	linear
	K07508	-0.078	0.038	0.925 (95% CI, 0.859-0.996)	0.142957	-2.06793	Wald	linear
two-component system, OmpR family, response regulator CssR	K07770	-0.079	0.038	0.924 (95% CI, 0.858-0.996)	0.143738	-2.06537	Wald	linear
	K04095	0.07	0.034	1.072 (95% CI, 1.003-1.146)	0.144948	2.06169	Wald	linear
serine/threonine protein phosphatase 1 [EC:3.1.3.16]	K07313	0.071	0.035	1.074 (95% CI, 1.003-1.149)	0.145663	2.05944	Wald	linear
lipopolysaccharide export system permease protein	K07091	0.072	0.035	1.075 (95% CI, 1.003-1.151)	0.145742	2.059	Wald	linear
ribonuclease HIII [EC:3.1.26.4]	K03471	-0.078	0.038	0.925 (95% CI, 0.859-0.996)	0.1458	-2.05861	Wald	linear
	K05813	0.072	0.035	1.074 (95% CI, 1.003-1.151)	0.145871	2.05819	Wald	linear
	K03610	0.073	0.035	1.075 (95% CI, 1.003-1.152)	0.145945	2.05775	Wald	linear
	K01711	0.073	0.036	1.076 (95% CI, 1.003-1.153)	0.145968	2.05746	Wald	linear
aspartate/glutamate/glutamine transport system ATP-binding protein [EC:7.4.2.1]	K10041	-0.078	0.038	0.925 (95% CI, 0.859-0.996)	0.146098	-2.05687	Wald	linear
molybdopterin synthase catalytic subunit [EC:2.8.1.12]	K03635	0.072	0.035	1.075 (95% CI, 1.003-1.152)	0.146214	2.05632	Wald	linear
	K01665	0.07	0.034	1.073 (95% CI, 1.003-1.147)	0.146502	2.05506	Wald	linear
erythromycin esterase [EC:3.1.1.-]	K06880	-0.078	0.038	0.925 (95% CI, 0.859-0.996)	0.146502	-2.05522	Wald	linear
	K01823	0.074	0.036	1.076 (95% CI, 1.003-1.154)	0.14658	2.05425	Wald	linear
chorismate mutase / prephenate dehydrogenase [EC:5.4.99.5 1.3.1.12]	K14187	0.073	0.036	1.076 (95% CI, 1.003-1.153)	0.14658	2.05417	Wald	linear
nicotine blue oxidoreductase [EC:1.1.1.328]	K19190	-0.077	0.037	0.926 (95% CI, 0.861-0.996)	0.14658	-2.05424	Wald	linear
ethanolamine transporter	K04023	0.074	0.036	1.077 (95% CI, 1.003-1.156)	0.146592	2.0537	Wald	linear
	K18587	-0.078	0.038	0.925 (95% CI, 0.858-0.996)	0.146592	-2.05371	Wald	linear
bifunctional enzyme CysN/CysC [EC:2.7.7.4 2.7.1.25]	K00955	-0.078	0.038	0.925 (95% CI, 0.858-0.997)	0.147053	-2.05218	Wald	linear
	K00639	0.073	0.035	1.076 (95% CI, 1.003-1.153)	0.147215	2.0515	Wald	linear
	K03740	0.075	0.037	1.078 (95% CI, 1.003-1.159)	0.147361	2.05087	Wald	linear
	K00677	0.072	0.035	1.075 (95% CI, 1.003-1.152)	0.14771	2.0494	Wald	linear
	K00697	0.074	0.036	1.077 (95% CI, 1.003-1.155)	0.14771	2.04964	Wald	linear
dipeptide transport system ATP-binding protein	K12372	0.071	0.035	1.073 (95% CI, 1.003-1.149)	0.14771	2.04922	Wald	linear
	K00195	-0.079	0.039	0.924 (95% CI, 0.857-0.997)	0.147747	-2.04885	Wald	linear
	K01247	0.071	0.035	1.073 (95% CI, 1.003-1.149)	0.147747	2.04821	Wald	linear
RHH-type transcriptional regulator, proline utilization regulon repressor / proline dehydrogenase / delta 1-pyrroline-5-carboxylate dehydrogenase [EC:1.5.5.2 1.2.1.88]	K13821	0.071	0.035	1.073 (95% CI, 1.003-1.149)	0.147747	2.04819	Wald	linear
	K18928	0.072	0.035	1.074 (95% CI, 1.003-1.15)	0.147747	2.04842	Wald	linear
CRISPR-associated protein Cst2	K19075	-0.085	0.041	0.919 (95% CI, 0.847-0.996)	0.147747	-2.04801	Wald	linear
flagellar biosynthetic protein FliQ	K02420	0.073	0.036	1.076 (95% CI, 1.003-1.154)	0.147923	2.04685	Wald	linear
putative pyoverdin transport system ATP-binding/permease protein	K06160	-0.077	0.038	0.926 (95% CI, 0.86-0.997)	0.147923	-2.04694	Wald	linear
	K07273	-0.078	0.038	0.925 (95% CI, 0.859-0.997)	0.147923	-2.04729	Wald	linear
	K01811	0.071	0.035	1.074 (95% CI, 1.003-1.15)	0.148047	2.04628	Wald	linear
	K00245	0.075	0.037	1.078 (95% CI, 1.003-1.159)	0.148075	2.04598	Wald	linear
	K00087	-0.077	0.038	0.926 (95% CI, 0.86-0.997)	0.148877	-2.0433	Wald	linear
	K03488	0.072	0.035	1.074 (95% CI, 1.003-1.15)	0.148877	2.04346	Wald	linear
	K09808	0.071	0.035	1.074 (95% CI, 1.003-1.15)	0.15002	2.03991	Wald	linear
dipeptide transport system substrate-binding protein	K12368	0.07	0.034	1.073 (95% CI, 1.003-1.147)	0.150246	2.03906	Wald	linear
phosphonopyruvate decarboxylase [EC:4.1.1.82]	K09459	-0.078	0.038	0.925 (95% CI, 0.858-0.997)	0.150482	-2.03796	Wald	linear
uncharacterized protein	K09707	-0.084	0.041	0.919 (95% CI, 0.848-0.997)	0.150482	-2.03808	Wald	linear
	K06377	-0.076	0.037	0.927 (95% CI, 0.861-0.997)	0.150671	-2.03722	Wald	linear
oxaloacetate decarboxylase (Na+ extruding), gamma subunit [EC:7.2.4.2]	K01573	-0.077	0.038	0.926 (95% CI, 0.86-0.997)	0.15077	-2.03673	Wald	linear
nickel superoxide dismutase [EC:1.15.1.1]	K00518	-0.076	0.037	0.927 (95% CI, 0.862-0.997)	0.151808	-2.03365	Wald	linear
	K03743	0.072	0.035	1.074 (95% CI, 1.003-1.151)	0.152245	2.03223	Wald	linear
CRISPR-associated endoribonuclease Cas6 [EC:3.1.-.-]	K19091	-0.082	0.04	0.921 (95% CI, 0.851-0.997)	0.152448	-2.03146	Wald	linear
flagellar basal-body rod protein FlgC	K02388	0.073	0.036	1.075 (95% CI, 1.002-1.153)	0.153039	2.02941	Wald	linear
	K06152	0.076	0.038	1.079 (95% CI, 1.003-1.162)	0.153039	2.02954	Wald	linear
	K04036	-0.074	0.037	0.928 (95% CI, 0.864-0.998)	0.153915	-2.0268	Wald	linear
beta-lactamase class A TEM [EC:3.5.2.6]	K18698	0.072	0.036	1.075 (95% CI, 1.002-1.153)	0.154335	2.02544	Wald	linear
putative lysine transport system permease protein	K17074	-0.077	0.038	0.926 (95% CI, 0.859-0.998)	0.154338	-2.02521	Wald	linear
GDP-4-dehydro-6-deoxy-D-mannose reductase [EC:1.1.1.281]	K15856	-0.076	0.038	0.927 (95% CI, 0.861-0.998)	0.155203	-2.02266	Wald	linear
	K13593	-0.075	0.037	0.927 (95% CI, 0.862-0.998)	0.155593	-2.02139	Wald	linear
	K07173	0.07	0.035	1.073 (95% CI, 1.002-1.148)	0.155629	2.02107	Wald	linear
uncharacterized protein	K09701	0.07	0.034	1.072 (95% CI, 1.002-1.147)	0.155965	2.01995	Wald	linear
1,2-diacylglycerol-3-alpha-glucose alpha-1,2-galactosyltransferase [EC:2.4.1.-]	K13678	-0.077	0.038	0.926 (95% CI, 0.86-0.998)	0.156136	-2.01795	Wald	linear
serine/alanine racemase [EC:5.1.1.18 5.1.1.1]	K18348	-0.077	0.038	0.926 (95% CI, 0.86-0.998)	0.156136	-2.01795	Wald	linear
CMP-N,N'-diacetyllegionaminic acid synthase [EC:2.7.7.82]	K18431	-0.077	0.038	0.926 (95% CI, 0.86-0.998)	0.156136	-2.01795	Wald	linear
D-alanine---D-serine ligase [EC:6.3.2.35]	K18856	-0.077	0.038	0.926 (95% CI, 0.86-0.998)	0.156136	-2.01795	Wald	linear
zinc D-Ala-D-Ala dipeptidase/carboxypeptidase [EC:3.4.13.22 3.4.17.14]	K18866	-0.077	0.038	0.926 (95% CI, 0.86-0.998)	0.156136	-2.01795	Wald	linear
ATP-binding cassette, subfamily B, multidrug efflux pump	K18887	-0.077	0.038	0.926 (95% CI, 0.86-0.998)	0.156136	-2.01795	Wald	linear
ATP-binding cassette, subfamily B, multidrug efflux pump	K18888	-0.077	0.038	0.926 (95% CI, 0.86-0.998)	0.156136	-2.01795	Wald	linear
uncharacterized protein	K06907	0.07	0.035	1.073 (95% CI, 1.002-1.149)	0.156265	2.01738	Wald	linear
PTS system, mannose-specific IIB component [EC:2.7.1.191]	K02794	0.072	0.036	1.074 (95% CI, 1.002-1.152)	0.156342	2.01695	Wald	linear
threonine dehydratase [EC:4.3.1.19]	K01754	0.072	0.036	1.075 (95% CI, 1.002-1.153)	0.156444	2.01646	Wald	linear
	K18989	-0.076	0.038	0.927 (95% CI, 0.862-0.998)	0.157373	-2.01376	Wald	linear
	K10800	-0.075	0.037	0.927 (95% CI, 0.862-0.998)	0.157379	-2.01352	Wald	linear
cellobiose phosphorylase [EC:2.4.1.20]	K00702	-0.077	0.039	0.925 (95% CI, 0.858-0.998)	0.158223	-2.01106	Wald	linear
fructuronate reductase [EC:1.1.1.57]	K00040	0.07	0.035	1.072 (95% CI, 1.002-1.148)	0.158228	2.01053	Wald	linear
	K03270	0.071	0.035	1.073 (95% CI, 1.002-1.15)	0.158228	2.01046	Wald	linear
	K05807	0.071	0.035	1.073 (95% CI, 1.002-1.15)	0.158228	2.01039	Wald	linear
CRP/FNR family transcriptional regulator, transcriptional activator FtrB	K13642	-0.076	0.038	0.927 (95% CI, 0.861-0.998)	0.158315	-2.00993	Wald	linear
	K11261	-0.082	0.041	0.921 (95% CI, 0.851-0.998)	0.158677	-2.00875	Wald	linear
	K11752	0.071	0.035	1.073 (95% CI, 1.002-1.15)	0.158677	2.00835	Wald	linear
	K19310	-0.075	0.037	0.928 (95% CI, 0.862-0.998)	0.158677	-2.00832	Wald	linear
	K00193	-0.078	0.039	0.925 (95% CI, 0.858-0.998)	0.159241	-2.00595	Wald	linear
	K01804	0.07	0.035	1.072 (95% CI, 1.002-1.147)	0.159241	2.00625	Wald	linear
	K03182	0.07	0.035	1.072 (95% CI, 1.002-1.147)	0.159241	2.00617	Wald	linear
	K06201	0.07	0.035	1.073 (95% CI, 1.002-1.149)	0.159241	2.00641	Wald	linear
antitoxin MazE	K07172	-0.077	0.038	0.926 (95% CI, 0.859-0.998)	0.159248	-2.00571	Wald	linear
	K06140	0.07	0.035	1.073 (95% CI, 1.002-1.149)	0.159686	2.00434	Wald	linear
	K02063	0.069	0.034	1.071 (95% CI, 1.001-1.146)	0.160369	2.00232	Wald	linear
levansucrase [EC:2.4.1.10]	K00692	0.073	0.037	1.076 (95% CI, 1.002-1.156)	0.160519	2.00154	Wald	linear
uncharacterized protein	K07584	-0.076	0.038	0.927 (95% CI, 0.861-0.998)	0.160519	-2.00105	Wald	linear
	K10797	-0.077	0.038	0.926 (95% CI, 0.859-0.998)	0.160519	-2.0013	Wald	linear
molybdate/tungstate transport system ATP-binding protein [EC:7.3.2.5 7.3.2.6]	K15497	-0.077	0.038	0.926 (95% CI, 0.859-0.998)	0.160519	-2.00108	Wald	linear
	K11005	-0.08	0.04	0.923 (95% CI, 0.853-0.998)	0.161187	-1.99908	Wald	linear
N-acetylglucosamine kinase [EC:2.7.1.59]	K00884	0.068	0.034	1.071 (95% CI, 1.001-1.145)	0.161284	1.99861	Wald	linear
dihydroflavonol-4-reductase [EC:1.1.1.219]	K00091	-0.076	0.038	0.927 (95% CI, 0.86-0.999)	0.161583	-1.99761	Wald	linear
	K09985	-0.075	0.038	0.927 (95% CI, 0.861-0.999)	0.161718	-1.99704	Wald	linear
	K07483	0.07	0.035	1.073 (95% CI, 1.001-1.149)	0.162064	1.99592	Wald	linear
adapter protein MecA 1/2	K16511	-0.076	0.038	0.927 (95% CI, 0.861-0.999)	0.162127	-1.99553	Wald	linear
	K02054	0.071	0.036	1.073 (95% CI, 1.001-1.151)	0.162185	1.99516	Wald	linear
sulfite reductase (NADPH) hemoprotein beta-component [EC:1.8.1.2]	K00381	0.07	0.035	1.072 (95% CI, 1.001-1.149)	0.162528	1.99405	Wald	linear
NAD+ diphosphatase [EC:3.6.1.22]	K03426	0.07	0.035	1.073 (95% CI, 1.001-1.15)	0.162736	1.99287	Wald	linear
	K18828	0.073	0.036	1.075 (95% CI, 1.001-1.155)	0.162736	1.99298	Wald	linear
	K19223	-0.074	0.037	0.929 (95% CI, 0.864-0.999)	0.162736	-1.99285	Wald	linear
	K15024	-0.076	0.038	0.927 (95% CI, 0.861-0.999)	0.163388	-1.99095	Wald	linear
PTS system, trehalose-specific IIC component	K02819	0.068	0.034	1.07 (95% CI, 1.001-1.145)	0.163426	1.99058	Wald	linear
	K14057	0.066	0.033	1.068 (95% CI, 1.001-1.139)	0.163426	1.98965	Wald	linear
	K16234	0.066	0.033	1.068 (95% CI, 1.001-1.139)	0.163426	1.98965	Wald	linear
	K17205	0.066	0.033	1.068 (95% CI, 1.001-1.139)	0.163426	1.98965	Wald	linear
	K17206	0.066	0.033	1.068 (95% CI, 1.001-1.139)	0.163426	1.98965	Wald	linear
	K17466	0.071	0.036	1.074 (95% CI, 1.001-1.151)	0.163426	1.98932	Wald	linear
	K17467	0.071	0.036	1.074 (95% CI, 1.001-1.151)	0.163426	1.98932	Wald	linear
penicillin-insensitive murein DD-endopeptidase [EC:3.4.24.-]	K07261	0.07	0.035	1.072 (95% CI, 1.001-1.148)	0.163841	1.98803	Wald	linear
	K08300	0.07	0.035	1.072 (95% CI, 1.001-1.148)	0.164024	1.98734	Wald	linear
ATP-dependent Clp protease adaptor protein ClpS	K06891	0.07	0.035	1.073 (95% CI, 1.001-1.15)	0.164474	1.98596	Wald	linear
exo-1,4-beta-D-glucosaminidase [EC:3.2.1.165]	K15855	-0.074	0.037	0.928 (95% CI, 0.863-0.999)	0.164503	-1.98567	Wald	linear
uncharacterized protein	K09705	-0.074	0.037	0.928 (95% CI, 0.862-0.999)	0.164627	-1.98513	Wald	linear
two-component system, OmpR family, sensor histidine kinase CssS [EC:2.7.13.3]	K07650	-0.076	0.038	0.927 (95% CI, 0.86-0.999)	0.16491	-1.98419	Wald	linear
	K10441	0.069	0.035	1.072 (95% CI, 1.001-1.147)	0.164976	1.9838	Wald	linear
	K09844	-0.075	0.038	0.928 (95% CI, 0.862-0.999)	0.165163	-1.9831	Wald	linear
	K03587	0.07	0.035	1.072 (95% CI, 1.001-1.149)	0.165195	1.98259	Wald	linear
multiple sugar transport system ATP-binding protein [EC:3.6.3.-]	K10111	0.069	0.035	1.071 (95% CI, 1.001-1.147)	0.165195	1.98277	Wald	linear
	K02394	0.07	0.035	1.072 (95% CI, 1.001-1.149)	0.165651	1.9812	Wald	linear
	K02837	0.07	0.035	1.072 (95% CI, 1.001-1.149)	0.165688	1.98089	Wald	linear
flagellar M-ring protein FliF	K02409	0.07	0.036	1.073 (95% CI, 1.001-1.15)	0.16569	1.98066	Wald	linear
	K03612	0.07	0.035	1.072 (95% CI, 1.001-1.149)	0.165716	1.98038	Wald	linear
peptidoglycan-associated lipoprotein	K03640	0.07	0.036	1.073 (95% CI, 1.001-1.15)	0.166222	1.97887	Wald	linear
stage IV sporulation protein B [EC:3.4.21.116]	K06399	-0.074	0.038	0.928 (95% CI, 0.862-0.999)	0.166341	-1.97835	Wald	linear
	K02488	-0.075	0.038	0.928 (95% CI, 0.862-0.999)	0.166932	-1.97641	Wald	linear
thermitase [EC:3.4.21.66]	K08651	-0.074	0.038	0.928 (95% CI, 0.862-0.999)	0.166932	-1.97662	Wald	linear
tetrahydromethanopterin S-methyltransferase subunit D [EC:2.1.1.86]	K00580	-0.075	0.038	0.928 (95% CI, 0.861-0.999)	0.167172	-1.97557	Wald	linear
	K17662	-0.074	0.037	0.929 (95% CI, 0.863-0.999)	0.167172	-1.97536	Wald	linear
twinkle protein [EC:3.6.4.12]	K17680	-0.074	0.038	0.928 (95% CI, 0.862-0.999)	0.167449	-1.97444	Wald	linear
	K01236	0.07	0.035	1.072 (95% CI, 1-1.149)	0.168148	1.97245	Wald	linear
	K09986	-0.075	0.038	0.928 (95% CI, 0.861-1)	0.168738	-1.97053	Wald	linear
DNA sulfur modification protein DndB	K19169	-0.073	0.037	0.93 (95% CI, 0.865-1)	0.168738	-1.97055	Wald	linear
	K15868	-0.074	0.037	0.929 (95% CI, 0.863-1)	0.168915	-1.96986	Wald	linear
	K18554	-0.073	0.037	0.929 (95% CI, 0.864-1)	0.169139	-1.96908	Wald	linear
phage shock protein C	K03973	0.072	0.036	1.074 (95% CI, 1-1.154)	0.169375	1.96819	Wald	linear
3-hydroxy-9,10-secoandrosta-1,3,5(10)-triene-9,17-dione monooxygenase reductase component [EC:1.5.1.-]	K16048	-0.073	0.037	0.929 (95% CI, 0.864-1)	0.169375	-1.96805	Wald	linear
prepilin peptidase dependent protein B	K02680	0.07	0.035	1.072 (95% CI, 1-1.149)	0.170038	1.96596	Wald	linear
uncharacterized protein	K09794	0.071	0.036	1.073 (95% CI, 1-1.151)	0.170038	1.96609	Wald	linear
uncharacterized protein	K07076	-0.075	0.038	0.928 (95% CI, 0.861-1)	0.170079	-1.96564	Wald	linear
	K06313	-0.073	0.037	0.929 (95% CI, 0.864-1)	0.170796	-1.96341	Wald	linear
	K18853	-0.074	0.038	0.929 (95% CI, 0.863-1)	0.170796	-1.96352	Wald	linear
	K00331	0.07	0.036	1.072 (95% CI, 1-1.15)	0.170956	1.96279	Wald	linear
	K02587	0.069	0.035	1.072 (95% CI, 1-1.148)	0.171598	1.96097	Wald	linear
lipoprotein-releasing system ATP-binding protein [EC:3.6.3.-]	K09810	0.069	0.035	1.072 (95% CI, 1-1.149)	0.172345	1.9589	Wald	linear
	K06966	0.069	0.035	1.071 (95% CI, 1-1.148)	0.172495	1.95831	Wald	linear
	K11692	-0.074	0.038	0.928 (95% CI, 0.862-1)	0.173044	-1.95673	Wald	linear
ATP-binding cassette, subfamily C, bacteriocin exporter	K20344	-0.074	0.038	0.929 (95% CI, 0.863-1)	0.173078	-1.95643	Wald	linear
	K01093	-0.076	0.039	0.927 (95% CI, 0.859-1)	0.174443	-1.95263	Wald	linear
	K01653	0.071	0.036	1.073 (95% CI, 1-1.153)	0.174443	1.95274	Wald	linear
	K10533	-0.073	0.038	0.929 (95% CI, 0.863-1)	0.174718	-1.95174	Wald	linear
pyrimidine-nucleoside phosphorylase [EC:2.4.2.2]	K00756	-0.073	0.038	0.929 (95% CI, 0.863-1)	0.174921	-1.95081	Wald	linear
	K14673	-0.072	0.037	0.93 (95% CI, 0.865-1)	0.174921	-1.95096	Wald	linear
	K05786	0.068	0.035	1.07 (95% CI, 1-1.145)	0.1753	1.94967	Wald	linear
	K00979	0.069	0.035	1.071 (95% CI, 1-1.148)	0.175687	1.9485	Wald	linear
	K00854	0.068	0.035	1.07 (95% CI, 1-1.146)	0.175688	1.94828	Wald	linear
trehalose-6-phosphate hydrolase [EC:3.2.1.93]	K01226	0.067	0.034	1.069 (95% CI, 1-1.143)	0.175904	1.94754	Wald	linear
	K06305	-0.073	0.037	0.93 (95% CI, 0.864-1)	0.176086	-1.94688	Wald	linear
tRNA-dihydrouridine synthase A [EC:1.-.-.-]	K05539	0.067	0.034	1.069 (95% CI, 1-1.144)	0.176337	1.94583	Wald	linear
	K07978	-0.073	0.038	0.93 (95% CI, 0.864-1.001)	0.176337	-1.94585	Wald	linear
glycyl-tRNA synthetase alpha chain [EC:6.1.1.14]	K01878	0.07	0.036	1.073 (95% CI, 0.999-1.152)	0.176716	1.9447	Wald	linear
	K05020	-0.073	0.037	0.93 (95% CI, 0.864-1.001)	0.17691	-1.94401	Wald	linear
	K20429	-0.073	0.038	0.929 (95% CI, 0.863-1.001)	0.177833	-1.94155	Wald	linear
[glutamine synthetase] adenylyltransferase / [glutamine synthetase]-adenylyl-L-tyrosine phosphorylase [EC:2.7.7.42 2.7.7.89]	K00982	0.068	0.035	1.07 (95% CI, 0.999-1.146)	0.178328	1.94014	Wald	linear
	K02055	0.068	0.035	1.07 (95% CI, 0.999-1.146)	0.178387	1.93956	Wald	linear
two-component system, OmpR family, sensor histidine kinase ChvG [EC:2.7.13.3]	K14980	-0.072	0.037	0.93 (95% CI, 0.865-1.001)	0.178387	-1.93959	Wald	linear
[truncated: 4,802 more rows]
